# Supplementary material for: A structurally-characterized peroxomanganese(iv) porphyrin from reversible O2 binding within a metal–organic framework
Source: Chem Sci. 2017 Dec 14;9(6):1596–603. doi: 10.1039/c7sc03739b (PMC5890324; doi:10.1039/c7sc03739b)
Supplement: Supplementary file 2 [file SC-009-C7SC03739B-s002.cif]

# Electronic Supplementary Material (ESI) for Chemical Science.
# This journal is © The Royal Society of Chemistry 2017

####################################################################### 
# 
# This file contains crystal structure data downloaded from the 
# Cambridge Structural Database (CSD) hosted by the Cambridge 
# Crystallographic Data Centre (CCDC).
# 
# Full information about CCDC data access policies and citation 
# guidelines are available at http://www.ccdc.cam.ac.uk/access/V1 
# 
# Audit and citation data items may have been added by the CCDC. 
# Please retain this information to preserve the provenance of 
# this file and to allow appropriate attribution of the data. 
# 
#######################################################################

data_PCN224MnO2
_database_code_depnum_ccdc_archive 'CCDC 1570584'
_audit_update_record             
;
2017-08-23 deposited with the CCDC.
2017-12-14 downloaded from the CCDC.
;
_audit_creation_date             2017-06-19
_audit_creation_method           
;
Olex2 1.2
(compiled Mar 28 2017 19:26:29 for OlexSys, GUI svn.r5337)
;
_shelx_SHELXL_version_number     2014/7
_chemical_name_common            ?
_chemical_name_systematic        ?
_chemical_formula_moiety         '0.25(C576 H288 Mn12 N48 O280 Zr48)'
_chemical_formula_sum            'C144 H72 Mn3 N12 O70 Zr12'
_chemical_formula_weight         4349.59
_chemical_melting_point          ?
loop_
_atom_type_symbol
_atom_type_description
_atom_type_scat_dispersion_real
_atom_type_scat_dispersion_imag
_atom_type_scat_source
C C 0.0181 0.0091 'International Tables Vol C Tables 4.2.6.8 and 6.1.1.4'
H H 0.0000 0.0000 'International Tables Vol C Tables 4.2.6.8 and 6.1.1.4'
Mn Mn -0.5299 2.8052 'International Tables Vol C Tables 4.2.6.8 and 6.1.1.4'
N N 0.0311 0.0180 'International Tables Vol C Tables 4.2.6.8 and 6.1.1.4'
O O 0.0492 0.0322 'International Tables Vol C Tables 4.2.6.8 and 6.1.1.4'
Zr Zr -0.1862 2.2449 'International Tables Vol C Tables 4.2.6.8 and 6.1.1.4'

_shelx_space_group_comment       
;
The symmetry employed for this shelxl refinement is uniquely defined
by the following loop, which should always be used as a source of
symmetry information in preference to the above space-group names.
They are only intended as comments.
;
_space_group_crystal_system      cubic
_space_group_IT_number           229
_space_group_name_H-M_alt        'I m -3 m'
_space_group_name_Hall           '-I 4 2 3'
loop_
_space_group_symop_operation_xyz
'x, y, z'
'-y, x, z'
'-x, -y, z'
'y, -x, z'
'x, -z, y'
'x, -y, -z'
'x, z, -y'
'z, y, -x'
'-x, y, -z'
'-z, y, x'
'z, x, y'
'y, z, x'
'-y, -z, x'
'z, -x, -y'
'-y, z, -x'
'-z, -x, y'
'-z, x, -y'
'y, -z, -x'
'y, x, -z'
'-y, -x, -z'
'-x, z, y'
'-x, -z, -y'
'z, -y, x'
'-z, -y, -x'
'x+1/2, y+1/2, z+1/2'
'-y+1/2, x+1/2, z+1/2'
'-x+1/2, -y+1/2, z+1/2'
'y+1/2, -x+1/2, z+1/2'
'x+1/2, -z+1/2, y+1/2'
'x+1/2, -y+1/2, -z+1/2'
'x+1/2, z+1/2, -y+1/2'
'z+1/2, y+1/2, -x+1/2'
'-x+1/2, y+1/2, -z+1/2'
'-z+1/2, y+1/2, x+1/2'
'z+1/2, x+1/2, y+1/2'
'y+1/2, z+1/2, x+1/2'
'-y+1/2, -z+1/2, x+1/2'
'z+1/2, -x+1/2, -y+1/2'
'-y+1/2, z+1/2, -x+1/2'
'-z+1/2, -x+1/2, y+1/2'
'-z+1/2, x+1/2, -y+1/2'
'y+1/2, -z+1/2, -x+1/2'
'y+1/2, x+1/2, -z+1/2'
'-y+1/2, -x+1/2, -z+1/2'
'-x+1/2, z+1/2, y+1/2'
'-x+1/2, -z+1/2, -y+1/2'
'z+1/2, -y+1/2, x+1/2'
'-z+1/2, -y+1/2, -x+1/2'
'-x, -y, -z'
'y, -x, -z'
'x, y, -z'
'-y, x, -z'
'-x, z, -y'
'-x, y, z'
'-x, -z, y'
'-z, -y, x'
'x, -y, z'
'z, -y, -x'
'-z, -x, -y'
'-y, -z, -x'
'y, z, -x'
'-z, x, y'
'y, -z, x'
'z, x, -y'
'z, -x, y'
'-y, z, x'
'-y, -x, z'
'y, x, z'
'x, -z, -y'
'x, z, y'
'-z, y, -x'
'z, y, x'
'-x+1/2, -y+1/2, -z+1/2'
'y+1/2, -x+1/2, -z+1/2'
'x+1/2, y+1/2, -z+1/2'
'-y+1/2, x+1/2, -z+1/2'
'-x+1/2, z+1/2, -y+1/2'
'-x+1/2, y+1/2, z+1/2'
'-x+1/2, -z+1/2, y+1/2'
'-z+1/2, -y+1/2, x+1/2'
'x+1/2, -y+1/2, z+1/2'
'z+1/2, -y+1/2, -x+1/2'
'-z+1/2, -x+1/2, -y+1/2'
'-y+1/2, -z+1/2, -x+1/2'
'y+1/2, z+1/2, -x+1/2'
'-z+1/2, x+1/2, y+1/2'
'y+1/2, -z+1/2, x+1/2'
'z+1/2, x+1/2, -y+1/2'
'z+1/2, -x+1/2, y+1/2'
'-y+1/2, z+1/2, x+1/2'
'-y+1/2, -x+1/2, z+1/2'
'y+1/2, x+1/2, z+1/2'
'x+1/2, -z+1/2, -y+1/2'
'x+1/2, z+1/2, y+1/2'
'-z+1/2, y+1/2, -x+1/2'
'z+1/2, y+1/2, x+1/2'

_cell_length_a                   38.4015(12)
_cell_length_b                   38.4015(12)
_cell_length_c                   38.4015(12)
_cell_angle_alpha                90
_cell_angle_beta                 90
_cell_angle_gamma                90
_cell_volume                     56630(5)
_cell_formula_units_Z            4
_cell_measurement_reflns_used    9862
_cell_measurement_temperature    100
_cell_measurement_theta_max      67.963
_cell_measurement_theta_min      2.818
_shelx_estimated_absorpt_T_max   ?
_shelx_estimated_absorpt_T_min   ?
_exptl_absorpt_coefficient_mu    2.499
_exptl_absorpt_correction_T_max  0.7531
_exptl_absorpt_correction_T_min  0.6220
_exptl_absorpt_correction_type   multi-scan
_exptl_absorpt_process_details   
;
SADABS-2014/5 (Bruker,2014) was used for absorption correction.
wR2(int) was 0.0931 before and 0.0773 after correction.
The Ratio of minimum to maximum transmission is 0.8259.
The \l/2 correction factor is Not present.
;
_exptl_absorpt_special_details   ?
_exptl_crystal_colour            'dark violet'
_exptl_crystal_colour_modifier   dark
_exptl_crystal_colour_primary    violet
_exptl_crystal_density_diffrn    0.510
_exptl_crystal_density_meas      ?
_exptl_crystal_density_method    ?
_exptl_crystal_description       block
_exptl_crystal_F_000             8540
_exptl_crystal_size_max          0.213
_exptl_crystal_size_mid          0.196
_exptl_crystal_size_min          0.156
_exptl_transmission_factor_max   ?
_exptl_transmission_factor_min   ?
_diffrn_reflns_av_R_equivalents  0.0723
_diffrn_reflns_av_unetI/netI     0.0293
_diffrn_reflns_Laue_measured_fraction_full 1.000
_diffrn_reflns_Laue_measured_fraction_max 0.997
_diffrn_reflns_limit_h_max       46
_diffrn_reflns_limit_h_min       -46
_diffrn_reflns_limit_k_max       46
_diffrn_reflns_limit_k_min       -44
_diffrn_reflns_limit_l_max       44
_diffrn_reflns_limit_l_min       -37
_diffrn_reflns_number            148036
_diffrn_reflns_point_group_measured_fraction_full 1.000
_diffrn_reflns_point_group_measured_fraction_max 0.997
_diffrn_reflns_theta_full        67.679
_diffrn_reflns_theta_max         68.292
_diffrn_reflns_theta_min         1.627
_diffrn_ambient_temperature      100
_diffrn_detector_area_resol_mean ?
_diffrn_measured_fraction_theta_full 1.000
_diffrn_measured_fraction_theta_max 0.997
_diffrn_measurement_device_type  'Bruker APEX-II CCD'
_diffrn_measurement_method       '\f and \w scans'
_diffrn_radiation_type           CuK\a
_diffrn_radiation_wavelength     1.54178
_diffrn_source                   ?
_diffrn_special_details          
;
# start Validation Reply Form
#_vrf_PLAT084_PCN224MnO2
#;
#PROBLEM: High wR2 Value (i.e. > 0.25) ...................       0.44 Report
#RESPONSE: The large wR2 is reflective of the disorder present in the structure.
#;
#_vrf_PLAT213_PCN224MnO2
#;
#PROBLEM: Atom N3              has ADP max/min Ratio .....        4.3 prolat
#RESPONSE: This elongated parameter arising from the disorder intrinsic to the system, elongating atoms out of the plane of the porphyrin.
#;
#_vrf_PLAT215_PCN224MnO2
#;
#PROBLEM: Disordered Mn1       has ADP max/min Ratio .....        4.6 Note  
#RESPONSE: This elongated parameter arising from the disorder intrinsic to the system, elongating atoms out of the plane of the porphyrin.
#;
#_vrf_PLAT241_PCN224MnO2
#;
#PROBLEM: High   'MainMol' Ueq as Compared to Neighbors of         O3 Check 
#RESPONSE: The high equivalent for this atom is due to the disorder intrinsic to the structure that creates larger thermal factors for the atoms in the porphyrin unit.
#;
#_vrf_PLAT250_PCN224MnO2
#;
#PROBLEM: Large U3/U1 Ratio for Average U(i,j) Tensor ....        4.9 Note  
#RESPONSE: This elongated parameter arising from the disorder intrinsic to the system, elongating atoms out of the plane of the porphyrin.
#;
# end Validation Reply Form
;
_diffrn_standards_number         0
_reflns_Friedel_coverage         0.000
_reflns_Friedel_fraction_full    .
_reflns_Friedel_fraction_max     .
_reflns_number_gt                4033
_reflns_number_total             4843
_reflns_special_details          
;
 Reflections were merged by SHELXL according to the crystal
 class for the calculation of statistics and refinement.
 
 Structure factors included contributions from the .fab file.
 
 _reflns_Friedel_fraction is defined as the number of unique
 Friedel pairs measured divided by the number that would be
 possible theoretically, ignoring centric projections and
 systematic absences.
;
_reflns_threshold_expression     'I > 2\s(I)'
_computing_cell_refinement       'SAINT v8.37A (Bruker, 2015)'
_computing_data_collection       ?
_computing_data_reduction        'SAINT v8.37A (Bruker, 2015)'
_computing_molecular_graphics    'Olex2 (Dolomanov et al., 2009)'
_computing_publication_material  'Olex2 (Dolomanov et al., 2009)'
_computing_structure_refinement  'ShelXL (Sheldrick, 2015)'
_computing_structure_solution    ?
_refine_diff_density_max         2.576
_refine_diff_density_min         -1.034
_refine_diff_density_rms         0.143
_refine_ls_extinction_coef       .
_refine_ls_extinction_method     none
_refine_ls_goodness_of_fit_ref   2.027
_refine_ls_hydrogen_treatment    constr
_refine_ls_matrix_type           full
_refine_ls_number_parameters     121
_refine_ls_number_reflns         4843
_refine_ls_number_restraints     232
_refine_ls_R_factor_all          0.1566
_refine_ls_R_factor_gt           0.1445
_refine_ls_restrained_S_all      2.278
_refine_ls_shift/su_max          0.000
_refine_ls_shift/su_mean         0.000
_refine_ls_structure_factor_coef Fsqd
_refine_ls_weighting_details     
'w=1/[\s^2^(Fo^2^)+(0.2000P)^2^] where P=(Fo^2^+2Fc^2^)/3'
_refine_ls_weighting_scheme      calc
_refine_ls_wR_factor_gt          0.4146
_refine_ls_wR_factor_ref         0.4351
_refine_special_details          ?
_olex2_refinement_description    
;
1. Fixed Uiso
 At 1.2 times of:
  All C(H) groups
2. Restrained distances
 O2-O2_$1
 1.49 with sigma of 0.02
 O1_$1-O1
 1.49 with sigma of 0.02
 Mn1-N3_$2
 2.18955 with sigma of 0.02
 Mn1-O1 = Mn1-O2
 1.70024 with sigma of 0.02
3. Rigid bond restraints
 All non-hydrogen atoms
 with sigma for 1-2 distances of 0.01 and sigma for 1-3 distances of 0.01
4. Uiso/Uaniso restraints and constraints
All non-hydrogen atoms have similar U: within 2A with sigma of 0.04 and sigma
for terminal atoms of 0.08
Uanis(O6) \\sim Ueq, Uanis(Zr1) \\sim Ueq, Uanis(O4) \\sim Ueq, Uanis(O5) \\sim
Ueq, Uanis(O3) \\sim Ueq, Uanis(Zr2) \\sim Ueq, Uanis(C8) \\sim Ueq, Uanis(C7)
\\sim Ueq, Uanis(C6) \\sim Ueq, Uanis(C5) \\sim Ueq, Uanis(C4) \\sim Ueq,
Uanis(C3) \\sim Ueq, Uanis(C2) \\sim Ueq, Uanis(N3) \\sim Ueq, Uanis(C1) \\sim
Ueq, Uanis(O2) \\sim Ueq, Uanis(O1) \\sim Ueq: with sigma of 0.03 and sigma for
terminal atoms of 0.06
Uanis(Mn1) \\sim Ueq: with sigma of 0.02 and sigma for terminal atoms of 0.05
5. Others
 Sof(Zr2)=0.5*(1-FVAR(2))
 Sof(Zr1)=0.5*FVAR(2)
 Fixed Sof: Mn1(0.125) O2(0.125) O1(0.125)
6.a Aromatic/amide H refined with riding coordinates:
 C6(H6), C5(H5), C1(H1)
;
_atom_sites_solution_hydrogens   geom
_atom_sites_solution_primary     ?
_atom_sites_solution_secondary   ?
loop_
_atom_site_label
_atom_site_type_symbol
_atom_site_fract_x
_atom_site_fract_y
_atom_site_fract_z
_atom_site_U_iso_or_equiv
_atom_site_adp_type
_atom_site_occupancy
_atom_site_site_symmetry_order
_atom_site_calc_flag
_atom_site_refinement_flags_posn
_atom_site_refinement_flags_adp
_atom_site_refinement_flags_occupancy
_atom_site_disorder_assembly
_atom_site_disorder_group
Zr1 Zr 0.30155(9) 0.30155(9) 0.23688(9) 0.0845(14) Uani 0.451(6) 2 d S TU P . .
Zr2 Zr 0.21547(9) 0.28011(9) 0.21547(9) 0.0961(13) Uani 0.549(6) 2 d S TU P . .
C4 C 0.40937(19) 0.2500 0.09063(19) 0.151(4) Uani 1 2 d S TU P . .
C3 C 0.43625(16) 0.2500 0.06375(16) 0.167(5) Uani 1 2 d S TU P . .
C7 C 0.35923(18) 0.2500 0.14077(18) 0.149(4) Uani 1 2 d S TU P . .
C6 C 0.3650(2) 0.2179(4) 0.1239(2) 0.166(4) Uani 1 1 d . U . . .
H6 H 0.3522 0.1973 0.1286 0.199 Uiso 1 1 calc R U . . .
C5 C 0.3923(3) 0.2202(5) 0.0992(3) 0.182(5) Uani 1 1 d . U . . .
H5 H 0.3991 0.1993 0.0877 0.218 Uiso 1 1 calc R U . . .
O5 O 0.2834(2) 0.2834(2) 0.2834(2) 0.080(3) Uani 1 6 d S TU P . .
O4 O 0.3147(3) 0.3413(3) 0.2498(3) 0.211(4) Uani 1 1 d . U . . .
O3 O 0.3267(2) 0.2755(3) 0.1845(2) 0.190(4) Uani 1 1 d . U . . 2
C8 C 0.3318(2) 0.2500 0.1682(2) 0.150(4) Uani 1 2 d S TU P . .
O6 O 0.24935(18) 0.3201(3) 0.24935(18) 0.135(3) Uani 1 2 d S TU P . 2
Mn1 Mn 0.5000 0.2708(2) 0.0000 0.153(3) Uani 0.5 4 d DS TU P . .
O2 O 0.5000 0.3106(12) 0.0191(3) 0.212(8) Uani 0.25 2 d DS TU P . .
N3 N 0.5000 0.2517(4) 0.05240(16) 0.166(4) Uani 1 2 d DS TU P . .
C2 C 0.47191(15) 0.2480(4) 0.07374(15) 0.178(4) Uani 1 1 d . U . . .
C1 C 0.48288(16) 0.2495(4) 0.10931(15) 0.184(5) Uani 1 1 d . U . . .
H1 H 0.4682 0.2503 0.1292 0.221 Uiso 1 1 calc R U . . .
O1 O 0.5191(3) 0.3109(12) 0.0000 0.203(9) Uani 0.25 2 d DS TU P . .

loop_
_atom_site_aniso_label
_atom_site_aniso_U_11
_atom_site_aniso_U_22
_atom_site_aniso_U_33
_atom_site_aniso_U_23
_atom_site_aniso_U_13
_atom_site_aniso_U_12
Zr1 0.0858(15) 0.0858(15) 0.0818(16) 0.0614(13) 0.0614(13) 0.0526(13)
Zr2 0.0993(14) 0.0896(15) 0.0993(14) 0.0576(13) 0.0459(14) 0.0576(13)
C4 0.045(2) 0.364(14) 0.045(2) 0.007(5) -0.007(3) 0.007(5)
C3 0.040(2) 0.421(16) 0.040(2) 0.003(5) 0.000(3) 0.003(5)
C7 0.084(4) 0.278(12) 0.084(4) 0.057(6) 0.048(6) 0.057(6)
C6 0.092(5) 0.315(12) 0.090(5) 0.019(6) 0.046(5) 0.056(7)
C5 0.103(6) 0.334(12) 0.109(6) 0.016(8) 0.053(5) 0.047(8)
O5 0.080(3) 0.080(3) 0.080(3) 0.041(3) 0.041(3) 0.041(3)
O4 0.209(8) 0.168(6) 0.255(10) 0.062(5) 0.016(7) -0.029(6)
O3 0.185(6) 0.223(7) 0.163(5) 0.121(5) 0.141(5) 0.100(6)
C8 0.116(6) 0.218(11) 0.116(6) 0.079(6) 0.084(7) 0.079(6)
O6 0.122(4) 0.161(8) 0.122(4) 0.059(3) 0.035(4) 0.059(3)
Mn1 0.0214(13) 0.418(11) 0.0200(13) 0.000 0.000 0.000
O2 0.083(15) 0.362(13) 0.191(18) 0.001(10) 0.000 0.000
N3 0.052(3) 0.422(14) 0.023(3) 0.002(5) 0.000 0.000
C2 0.040(3) 0.464(14) 0.029(2) -0.004(5) 0.005(2) -0.007(5)
C1 0.038(3) 0.480(17) 0.035(3) -0.017(5) 0.000(2) -0.015(6)
O1 0.195(19) 0.346(16) 0.067(13) 0.000 0.000 0.021(16)

_geom_special_details            
;
 All esds (except the esd in the dihedral angle between two l.s. planes)
 are estimated using the full covariance matrix.  The cell esds are taken
 into account individually in the estimation of esds in distances, angles
 and torsion angles; correlations between esds in cell parameters are only
 used when they are defined by crystal symmetry.  An approximate (isotropic)
 treatment of cell esds is used for estimating esds involving l.s. planes.
;
loop_
_geom_bond_atom_site_label_1
_geom_bond_atom_site_label_2
_geom_bond_distance
_geom_bond_site_symmetry_2
_geom_bond_publ_flag
Zr1 Zr1 3.512(2) 12 ?
Zr1 Zr1 3.512(2) 11 ?
Zr1 Zr2 3.504(9) 12 ?
Zr1 Zr2 3.504(9) . ?
Zr1 Zr2 1.131(3) 83 ?
Zr1 O5 2.040(2) . ?
Zr1 O4 1.684(14) . ?
Zr1 O4 1.684(14) 68 ?
Zr1 O3 2.446(9) 68 ?
Zr1 O3 2.446(9) . ?
Zr1 O6 2.180(5) . ?
Zr1 O6 2.180(5) 12 ?
Zr2 Zr1 1.131(3) 84 ?
Zr2 Zr1 3.504(9) 11 ?
Zr2 Zr2 2.663(7) 84 ?
Zr2 Zr2 3.510(2) 11 ?
Zr2 Zr2 2.663(7) 83 ?
Zr2 O5 2.438(8) 73 ?
Zr2 O3 2.142(6) 84 ?
Zr2 O3 2.142(6) 46 ?
Zr2 O6 2.396(14) . ?
Zr2 O6 2.229(7) 84 ?
Zr2 O6 2.229(7) 83 ?
C4 C3 1.460(13) . ?
C4 C5 1.360(17) . ?
C4 C5 1.360(17) 48 ?
C3 C2 1.424(7) . ?
C3 C2 1.424(7) 48 ?
C7 C6 1.409(14) . ?
C7 C6 1.409(14) 48 ?
C7 C8 1.487(14) . ?
C6 C5 1.417(13) . ?
O5 Zr1 2.040(2) 12 ?
O5 Zr1 2.040(2) 11 ?
O5 Zr2 2.439(8) 84 ?
O5 Zr2 2.439(8) 83 ?
O5 Zr2 2.439(8) 73 ?
O4 O4 1.45(2) 68 ?
O3 Zr2 2.142(6) 83 ?
O3 C8 1.179(11) . ?
C8 O3 1.179(11) 48 ?
O6 Zr1 2.180(5) 11 ?
O6 Zr2 2.229(7) 84 ?
O6 Zr2 2.229(7) 83 ?
Mn1 Mn1 1.596(16) 80_554 ?
Mn1 O2 1.69(4) . ?
Mn1 O2 1.69(4) 9_655 ?
Mn1 N3 2.141(9) . ?
Mn1 N3 2.190(9) 48 ?
Mn1 N3 2.190(9) 82 ?
Mn1 N3 2.141(9) 51 ?
Mn1 O1 1.71(4) 9_655 ?
Mn1 O1 1.71(4) . ?
O2 O2 1.47(2) 9_655 ?
O2 O1 1.037(10) . ?
O2 O1 1.037(10) 9_655 ?
N3 Mn1 2.190(9) 80_554 ?
N3 C2 1.362(7) . ?
N3 C2 1.363(7) 54_655 ?
C2 C1 1.431(8) . ?
C1 C1 1.314(12) 54_655 ?
O1 O2 1.037(10) 9_655 ?
O1 O1 1.46(2) 9_655 ?

loop_
_geom_angle_atom_site_label_1
_geom_angle_atom_site_label_2
_geom_angle_atom_site_label_3
_geom_angle
_geom_angle_site_symmetry_1
_geom_angle_site_symmetry_3
_geom_angle_publ_flag
Zr1 Zr1 Zr1 60.0 11 12 ?
Zr2 Zr1 Zr1 59.93(9) . 11 ?
Zr2 Zr1 Zr1 89.96(9) 83 12 ?
Zr2 Zr1 Zr1 89.99(3) . 12 ?
Zr2 Zr1 Zr1 59.93(9) 12 12 ?
Zr2 Zr1 Zr1 89.96(9) 83 11 ?
Zr2 Zr1 Zr1 89.99(3) 12 11 ?
Zr2 Zr1 Zr2 35.32(11) 83 12 ?
Zr2 Zr1 Zr2 60.11(17) 12 . ?
Zr2 Zr1 Zr2 35.32(11) 83 . ?
Zr2 Zr1 O5 96.3(4) 83 . ?
Zr2 Zr1 O4 150.1(4) 83 . ?
Zr2 Zr1 O4 150.1(4) 83 68 ?
Zr2 Zr1 O3 61.1(3) 83 68 ?
Zr2 Zr1 O3 61.1(3) 83 . ?
Zr2 Zr1 O6 77.5(4) 83 . ?
Zr2 Zr1 O6 77.5(4) 83 12 ?
O5 Zr1 Zr1 30.60(8) . 12 ?
O5 Zr1 Zr1 30.60(8) . 11 ?
O5 Zr1 Zr2 78.6(3) . . ?
O5 Zr1 Zr2 78.6(3) . 12 ?
O5 Zr1 O3 135.6(3) . . ?
O5 Zr1 O3 135.6(3) . 68 ?
O5 Zr1 O6 66.7(2) . 12 ?
O5 Zr1 O6 66.7(2) . . ?
O4 Zr1 Zr1 90.2(4) 68 12 ?
O4 Zr1 Zr1 115.7(4) 68 11 ?
O4 Zr1 Zr1 90.2(4) . 11 ?
O4 Zr1 Zr1 115.7(4) . 12 ?
O4 Zr1 Zr2 124.4(4) 68 12 ?
O4 Zr1 Zr2 174.5(5) 68 . ?
O4 Zr1 Zr2 174.5(5) . 12 ?
O4 Zr1 Zr2 124.4(4) . . ?
O4 Zr1 O5 98.9(5) . . ?
O4 Zr1 O5 98.9(5) 68 . ?
O4 Zr1 O4 50.9(8) 68 . ?
O4 Zr1 O3 90.4(5) . 68 ?
O4 Zr1 O3 119.8(4) 68 68 ?
O4 Zr1 O3 119.7(4) . . ?
O4 Zr1 O3 90.4(5) 68 . ?
O4 Zr1 O6 85.1(5) . . ?
O4 Zr1 O6 85.1(5) 68 12 ?
O4 Zr1 O6 132.2(6) 68 . ?
O4 Zr1 O6 132.2(6) . 12 ?
O3 Zr1 Zr1 149.4(3) . 11 ?
O3 Zr1 Zr1 149.4(3) 68 12 ?
O3 Zr1 Zr1 106.99(17) 68 11 ?
O3 Zr1 Zr1 106.99(17) . 12 ?
O3 Zr1 Zr2 60.9(3) 68 . ?
O3 Zr1 Zr2 94.7(3) . . ?
O3 Zr1 Zr2 94.7(3) 68 12 ?
O3 Zr1 Zr2 60.9(3) . 12 ?
O3 Zr1 O3 69.3(4) . 68 ?
O6 Zr1 Zr1 94.3(2) . 12 ?
O6 Zr1 Zr1 36.35(18) 12 12 ?
O6 Zr1 Zr1 94.3(2) 12 11 ?
O6 Zr1 Zr1 36.35(18) . 11 ?
O6 Zr1 Zr2 42.4(4) 12 12 ?
O6 Zr1 Zr2 42.4(4) . . ?
O6 Zr1 Zr2 98.2(4) 12 . ?
O6 Zr1 Zr2 98.3(4) . 12 ?
O6 Zr1 O3 71.1(3) . 68 ?
O6 Zr1 O3 71.1(3) 12 . ?
O6 Zr1 O3 132.6(4) 12 68 ?
O6 Zr1 O3 132.6(4) . . ?
O6 Zr1 O6 123.5(6) 12 . ?
Zr1 Zr2 Zr1 60.15(17) . 11 ?
Zr1 Zr2 Zr1 144.68(11) 84 . ?
Zr1 Zr2 Zr1 144.68(11) 84 11 ?
Zr1 Zr2 Zr2 90.05(9) 84 11 ?
Zr1 Zr2 Zr2 90.01(3) . 11 ?
Zr1 Zr2 Zr2 59.94(9) 11 11 ?
Zr1 Zr2 Zr2 130.46(19) 84 84 ?
Zr1 Zr2 Zr2 130.46(19) 84 83 ?
Zr1 Zr2 O5 56.3(3) 84 73 ?
Zr1 Zr2 O3 91.3(4) 84 84 ?
Zr1 Zr2 O3 91.3(4) 84 46 ?
Zr1 Zr2 O6 175.4(2) 84 . ?
Zr1 Zr2 O6 72.8(3) 84 83 ?
Zr1 Zr2 O6 72.8(3) 84 84 ?
Zr2 Zr2 Zr1 72.0(2) 84 . ?
Zr2 Zr2 Zr1 14.22(9) 84 11 ?
Zr2 Zr2 Zr1 72.0(2) 83 11 ?
Zr2 Zr2 Zr1 14.22(9) 83 . ?
Zr2 Zr2 Zr2 82.5(3) 83 84 ?
Zr2 Zr2 Zr2 48.76(14) 84 11 ?
Zr2 Zr2 Zr2 90.0 83 11 ?
O5 Zr2 Zr1 102.3(2) 73 11 ?
O5 Zr2 Zr1 102.3(2) 73 . ?
O5 Zr2 Zr2 92.5(2) 73 84 ?
O5 Zr2 Zr2 44.0(2) 73 11 ?
O5 Zr2 Zr2 92.5(2) 73 83 ?
O3 Zr2 Zr1 121.7(4) 46 . ?
O3 Zr2 Zr1 82.8(3) 84 . ?
O3 Zr2 Zr1 121.7(4) 84 11 ?
O3 Zr2 Zr1 82.8(3) 46 11 ?
O3 Zr2 Zr2 109.51(19) 46 11 ?
O3 Zr2 Zr2 134.5(4) 46 83 ?
O3 Zr2 Zr2 134.5(4) 84 84 ?
O3 Zr2 Zr2 169.4(2) 84 11 ?
O3 Zr2 Zr2 81.1(3) 46 84 ?
O3 Zr2 Zr2 81.1(3) 84 83 ?
O3 Zr2 O5 130.2(3) 46 73 ?
O3 Zr2 O5 130.2(3) 84 73 ?
O3 Zr2 O3 80.9(4) 46 84 ?
O3 Zr2 O6 85.1(4) 84 . ?
O3 Zr2 O6 85.1(4) 46 . ?
O3 Zr2 O6 76.2(3) 46 84 ?
O3 Zr2 O6 76.2(3) 84 83 ?
O3 Zr2 O6 151.6(4) 84 84 ?
O3 Zr2 O6 151.6(4) 46 83 ?
O6 Zr2 Zr1 37.81(16) . . ?
O6 Zr2 Zr1 72.0(3) 83 . ?
O6 Zr2 Zr1 123.7(3) 84 . ?
O6 Zr2 Zr1 72.0(3) 84 11 ?
O6 Zr2 Zr1 123.7(3) 83 11 ?
O6 Zr2 Zr1 37.81(16) . 11 ?
O6 Zr2 Zr2 52.0(2) . 83 ?
O6 Zr2 Zr2 38.1(2) 84 11 ?
O6 Zr2 Zr2 52.0(2) . 84 ?
O6 Zr2 Zr2 127.1(3) 83 84 ?
O6 Zr2 Zr2 93.96(18) . 11 ?
O6 Zr2 Zr2 57.8(3) 84 84 ?
O6 Zr2 Zr2 127.1(3) 84 83 ?
O6 Zr2 Zr2 94.26(19) 83 11 ?
O6 Zr2 Zr2 57.8(3) 83 83 ?
O6 Zr2 O5 59.5(2) 83 73 ?
O6 Zr2 O5 128.4(4) . 73 ?
O6 Zr2 O5 59.5(2) 84 73 ?
O6 Zr2 O6 119.0(4) 83 84 ?
O6 Zr2 O6 109.2(4) 83 . ?
O6 Zr2 O6 109.2(3) 84 . ?
C5 C4 C3 120.7(6) 48 . ?
C5 C4 C3 120.7(6) . . ?
C5 C4 C5 118.5(13) . 48 ?
C2 C3 C4 119.3(4) 48 . ?
C2 C3 C4 119.3(4) . . ?
C2 C3 C2 121.4(8) 48 . ?
C6 C7 C6 128.2(11) . 48 ?
C6 C7 C8 115.9(5) 48 . ?
C6 C7 C8 115.9(5) . . ?
C7 C6 C5 111.8(13) . . ?
C4 C5 C6 124.7(14) . . ?
Zr1 O5 Zr1 118.80(15) . 11 ?
Zr1 O5 Zr1 118.80(15) . 12 ?
Zr1 O5 Zr1 118.80(15) 12 11 ?
Zr1 O5 Zr2 110.6(4) . 84 ?
Zr1 O5 Zr2 110.6(4) 12 83 ?
Zr1 O5 Zr2 27.46(14) 12 73 ?
Zr1 O5 Zr2 110.6(4) 12 84 ?
Zr1 O5 Zr2 110.6(4) 11 83 ?
Zr1 O5 Zr2 27.46(14) 11 84 ?
Zr1 O5 Zr2 110.6(4) 11 73 ?
Zr1 O5 Zr2 27.46(14) . 83 ?
Zr1 O5 Zr2 110.6(4) . 73 ?
Zr2 O5 Zr2 92.1(4) 84 73 ?
Zr2 O5 Zr2 92.1(4) 84 83 ?
Zr2 O5 Zr2 92.1(4) 83 73 ?
O4 O4 Zr1 64.5(4) 68 . ?
Zr2 O3 Zr1 27.54(13) 83 . ?
C8 O3 Zr1 147.6(7) . . ?
C8 O3 Zr2 126.9(9) . 83 ?
O3 C8 C7 119.7(6) . . ?
O3 C8 C7 119.7(6) 48 . ?
O3 C8 O3 120.6(12) 48 . ?
Zr1 O6 Zr1 107.3(4) . 11 ?
Zr1 O6 Zr2 99.8(4) 11 . ?
Zr1 O6 Zr2 113.6(4) 11 83 ?
Zr1 O6 Zr2 99.8(4) . . ?
Zr1 O6 Zr2 29.71(11) . 83 ?
Zr1 O6 Zr2 113.6(4) . 84 ?
Zr1 O6 Zr2 29.71(11) 11 84 ?
Zr2 O6 Zr2 103.9(5) 84 83 ?
Zr2 O6 Zr2 70.2(4) 84 . ?
Zr2 O6 Zr2 70.2(4) 83 . ?
Mn1 Mn1 O2 154.3(8) 80_554 . ?
Mn1 Mn1 O2 154.3(8) 80_554 9_655 ?
Mn1 Mn1 N3 70.0(5) 80_554 51 ?
Mn1 Mn1 N3 66.8(4) 80_554 48 ?
Mn1 Mn1 N3 66.8(4) 80_554 82 ?
Mn1 Mn1 N3 70.0(5) 80_554 . ?
Mn1 Mn1 O1 154.6(7) 80_554 9_655 ?
Mn1 Mn1 O1 154.6(7) 80_554 . ?
O2 Mn1 O2 51.3(15) . 9_655 ?
O2 Mn1 N3 135.7(9) 9_655 . ?
O2 Mn1 N3 110.8(4) . 82 ?
O2 Mn1 N3 135.7(9) . 51 ?
O2 Mn1 N3 110.8(4) . 48 ?
O2 Mn1 N3 110.8(4) 9_655 48 ?
O2 Mn1 N3 84.3(9) . . ?
O2 Mn1 N3 110.8(4) 9_655 82 ?
O2 Mn1 N3 84.3(9) 9_655 51 ?
O2 Mn1 O1 35.5(9) 9_655 9_655 ?
O2 Mn1 O1 35.5(9) 9_655 . ?
O2 Mn1 O1 35.5(9) . 9_655 ?
O2 Mn1 O1 35.5(9) . . ?
N3 Mn1 N3 82.25(14) . 48 ?
N3 Mn1 N3 82.25(14) . 82 ?
N3 Mn1 N3 82.25(14) 51 48 ?
N3 Mn1 N3 82.25(14) 51 82 ?
N3 Mn1 N3 133.5(9) 48 82 ?
N3 Mn1 N3 140.0(9) . 51 ?
O1 Mn1 N3 108.0(4) . 51 ?
O1 Mn1 N3 138.7(9) . 48 ?
O1 Mn1 N3 87.8(9) . 82 ?
O1 Mn1 N3 108.0(4) . . ?
O1 Mn1 N3 108.0(4) 9_655 . ?
O1 Mn1 N3 108.0(4) 9_655 51 ?
O1 Mn1 N3 138.7(9) 9_655 82 ?
O1 Mn1 N3 87.8(8) 9_655 48 ?
O1 Mn1 O1 50.8(15) . 9_655 ?
O2 O2 Mn1 64.3(8) 9_655 . ?
O1 O2 Mn1 72.8(15) 9_655 . ?
O1 O2 Mn1 72.8(15) . . ?
O1 O2 O2 44.9(6) . 9_655 ?
O1 O2 O2 44.9(6) 9_655 9_655 ?
O1 O2 O1 89.8(11) 9_655 . ?
Mn1 N3 Mn1 43.2(4) . 80_554 ?
C2 N3 Mn1 120.7(7) . 80_554 ?
C2 N3 Mn1 127.0(5) 54_655 . ?
C2 N3 Mn1 127.0(5) . . ?
C2 N3 Mn1 120.7(7) 54_655 80_554 ?
C2 N3 C2 104.7(7) . 54_655 ?
N3 C2 C3 126.4(6) . . ?
N3 C2 C1 109.7(6) . . ?
C1 C2 C3 122.6(6) . . ?
C1 C1 C2 107.1(4) 54_655 . ?
O2 O1 Mn1 71.7(15) . . ?
O2 O1 Mn1 71.7(15) 9_655 . ?
O2 O1 O2 90.1(11) 9_655 . ?
O2 O1 O1 45.1(6) . 9_655 ?
O2 O1 O1 45.1(6) 9_655 9_655 ?
O1 O1 Mn1 64.6(7) 9_655 . ?

_smtbx_masks_special_details     ?
loop_
_smtbx_masks_void_nr
_smtbx_masks_void_average_x
_smtbx_masks_void_average_y
_smtbx_masks_void_average_z
_smtbx_masks_void_volume
_smtbx_masks_void_count_electrons
_smtbx_masks_void_content
1 -0.324 -0.443 -0.816 44380.7 7304.5 ?

_shelx_res_file                  
;
    mno2_copy.res created by SHELXL-2014/7

TITL MnO2 in Im-3m
CELL 1.54178 38.4015 38.4015 38.4015 90 90 90
ZERR 4 0.0012 0.0012 0.0012 0 0 0
LATT 2
SYMM -Y,+X,+Z
SYMM -X,-Y,+Z
SYMM +Y,-X,+Z
SYMM +X,-Z,+Y
SYMM +X,-Y,-Z
SYMM +X,+Z,-Y
SYMM +Z,+Y,-X
SYMM -X,+Y,-Z
SYMM -Z,+Y,+X
SYMM +Z,+X,+Y
SYMM +Y,+Z,+X
SYMM -Y,-Z,+X
SYMM +Z,-X,-Y
SYMM -Y,+Z,-X
SYMM -Z,-X,+Y
SYMM -Z,+X,-Y
SYMM +Y,-Z,-X
SYMM +Y,+X,-Z
SYMM -Y,-X,-Z
SYMM -X,+Z,+Y
SYMM -X,-Z,-Y
SYMM +Z,-Y,+X
SYMM -Z,-Y,-X
SFAC C H Mn N O Zr
UNIT 576 288 12 48 280 48
EQIV $1 1-X,+Y,-Z
EQIV $2 0.5-Z,0.5-Y,0.5-X
DFIX 1.49 O2 O2_$1
DFIX 1.49 O1_$1 O1
DFIX 31 Mn1 N3_$2
DFIX 41 Mn1 O1 Mn1 O2
DELU
SIMU
ISOR 0.03 0.06 O6 Zr1 O4 O5 O3 Zr2 C8 C7 C6 H6 C5 C4 H5 C3 C2 N3 C1 H1 O2 O1
ISOR 0.02 0.05 Mn1

L.S. 20
PLAN  30
TEMP -193.11
BOND
fmap 2
acta
ABIN
REM <olex2.extras>
REM <HklSrc "%./MnO2_copy.hkl">
REM </olex2.extras>

WGHT    0.200000
FVAR       0.00798   0.45082   2.18955   1.70024
ZR1   6    0.301546    0.301546    0.236880    20.50000    0.08582    0.08582 =
         0.08178    0.06143    0.06143    0.05263
ZR2   6    0.215472    0.280106    0.215472   -20.50000    0.09930    0.08960 =
         0.09930    0.05755    0.04586    0.05755
C4    1    0.409365    0.250000    0.090635    10.50000    0.04461    0.36382 =
         0.04461    0.00675   -0.00689    0.00675
C3    1    0.436249    0.250000    0.063751    10.50000    0.03997    0.42084 =
         0.03997    0.00284   -0.00045    0.00284
C7    1    0.359226    0.250000    0.140774    10.50000    0.08374    0.27822 =
         0.08374    0.05673    0.04830    0.05673
C6    1    0.365017    0.217927    0.123916    11.00000    0.09161    0.31545 =
         0.08984    0.01904    0.04575    0.05606
AFIX  43
H6    2    0.352187    0.197297    0.128584    11.00000   -1.20000
AFIX   0
C5    1    0.392283    0.220162    0.099166    11.00000    0.10263    0.33411 =
         0.10946    0.01557    0.05344    0.04725
AFIX  43
H5    2    0.399128    0.199332    0.087708    11.00000   -1.20000
AFIX   0
O5    5    0.283375    0.283375    0.283375    10.16667    0.08011    0.08011 =
         0.08011    0.04125    0.04125    0.04125
O4    5    0.314674    0.341341    0.249814    11.00000    0.20938    0.16833 =
         0.25503    0.06246    0.01593   -0.02878
PART 2
O3    5    0.326665    0.275467    0.184480    11.00000    0.18463    0.22312 =
         0.16255    0.12132    0.14092    0.10001
PART 0
C8    1    0.331849    0.250000    0.168151    10.50000    0.11595    0.21838 =
         0.11595    0.07857    0.08359    0.07857
PART 2
O6    5    0.249351    0.320085    0.249351    10.50000    0.12166    0.16148 =
         0.12166    0.05940    0.03507    0.05940
PART 0
MN1   3    0.500000    0.270779    0.000000    10.12500    0.02136    0.41763 =
         0.02001    0.00000    0.00000    0.00000
O2    5    0.500000    0.310562    0.019116    10.12500    0.08283    0.36223 =
         0.19070    0.00099    0.00000    0.00000
N3    4    0.500000    0.251710    0.052395    10.50000    0.05199    0.42190 =
         0.02314    0.00215    0.00000    0.00000
C2    1    0.471909    0.247956    0.073740    11.00000    0.03957    0.46419 =
         0.02929   -0.00352    0.00490   -0.00655
C1    1    0.482885    0.249487    0.109307    11.00000    0.03781    0.48011 =
         0.03507   -0.01734   -0.00038   -0.01510
AFIX  43
H1    2    0.468192    0.250344    0.129192    11.00000   -1.20000
AFIX   0
O1    5    0.519066    0.310891    0.000000    10.12500    0.19486    0.34644 =
         0.06690    0.00000    0.00000    0.02093
HKLF 4

REM  MnO2 in Im-3m
REM R1 =  0.1445 for    4033 Fo > 4sig(Fo)  and  0.1566 for all    4843 data
REM    121 parameters refined using    232 restraints

END

WGHT      0.2000      0.0000

REM Highest difference peak  2.576,  deepest hole -1.034,  1-sigma level  0.143
Q1    1   0.2214  0.2842  0.2214  10.50000  0.05    2.15
Q2    1   0.3042  0.2500  0.1959  10.50000  0.05    1.76
Q3    1   0.2353  0.2888  0.2353  10.50000  0.05    1.49
Q4    1   0.5000  0.3020  0.0000  10.25000  0.05    1.43
Q5    1   0.3001  0.3001  0.2651  10.50000  0.05    1.37
Q6    1   0.5000  0.2500  0.0000  10.12500  0.05    1.37
Q7    1   0.3171  0.3256  0.2813  11.00000  0.05    0.79
Q8    1   0.5000  0.3414  0.0000  10.25000  0.05    0.79
Q9    1   0.3253  0.3688  0.2490  11.00000  0.05    0.76
Q10   1   0.3354  0.3591  0.2604  11.00000  0.05    0.73
Q11   1   0.5000  0.2172  0.0547  10.50000  0.05    0.71
Q12   1   0.3391  0.2970  0.1963  11.00000  0.05    0.66
Q13   1   0.2810  0.3393  0.2384  11.00000  0.05    0.60
Q14   1   0.3721  0.2500  0.1279  10.50000  0.05    0.56
Q15   1   0.3501  0.3501  0.2504  10.50000  0.05    0.56
Q16   1   0.5000  0.2810  0.0548  10.50000  0.05    0.50
Q17   1   0.3301  0.2714  0.2046  11.00000  0.05    0.41
Q18   1   0.3300  0.2449  0.1803  11.00000  0.05    0.39
Q19   1   0.3440  0.3440  0.2218  10.50000  0.05    0.37
Q20   1   0.3028  0.2796  0.1601  11.00000  0.05    0.36
Q21   1   0.4732  0.2816  0.0742  11.00000  0.05    0.33
Q22   1   0.4383  0.2092  0.0651  11.00000  0.05    0.32
Q23   1   0.3384  0.2580  0.1890  11.00000  0.05    0.31
Q24   1   0.3114  0.2826  0.1573  11.00000  0.05    0.31
Q25   1   0.3640  0.2669  0.1474  11.00000  0.05    0.30
Q26   1   0.2786  0.3416  0.2617  11.00000  0.05    0.29
Q27   1   0.2843  0.3659  0.2843  10.50000  0.05    0.27
Q28   1   0.4728  0.2162  0.0738  11.00000  0.05    0.25
Q29   1   0.2722  0.3436  0.2722  10.50000  0.05    0.25
Q30   1   0.5000  0.5000  0.2283  10.12500  0.05    0.24
;
_shelx_res_checksum              51782
_shelx_fab_file                  
;
0 1 1 627.2280 16.8539
0 2 0 -110.3697 18.0269
0 2 2 46.0912 -32.1312
0 3 1 -173.4981 11.1459
0 3 3 226.0249 0.9017
0 4 0 839.9769 -4.7779
0 4 2 201.5882 5.4913
0 4 4 -53.1358 -16.9267
0 5 1 -15.5251 -3.6382
0 5 3 122.5335 4.8046
0 5 5 -0.3756 11.0128
0 6 0 -1066.5937 -12.3184
0 6 2 -83.3197 -1.3264
0 6 4 -208.5228 -6.1802
0 6 6 21.5261 9.3205
0 7 1 11.9351 3.9295
0 7 3 -34.9201 7.4782
0 7 5 -0.6351 -3.6143
0 7 7 54.5140 15.8114
0 8 0 592.2053 -6.4042
0 8 2 0.8293 3.1235
0 8 4 -42.2057 -10.4226
0 8 6 -170.4780 -11.1452
0 8 8 -165.3360 -6.7268
0 9 1 8.5584 6.5773
0 9 3 -97.6929 -5.7630
0 9 5 -5.6370 16.5830
0 9 7 46.9832 -4.2657
0 9 9 67.9086 15.3445
0 10 0 281.7640 2.1718
0 10 2 -19.7805 4.0401
0 10 4 78.0630 -15.2151
0 10 6 50.4871 13.8338
0 10 8 -13.8796 -16.4530
0 10 10 67.6263 -3.0645
0 11 1 73.3997 -3.3399
0 11 3 78.6656 15.5157
0 11 5 17.9331 -9.1887
0 11 7 -28.2360 19.7485
0 11 9 -28.0514 -1.2515
0 11 11 122.6626 4.8832
0 12 0 136.4556 -10.9458
0 12 2 69.6984 -9.7814
0 12 4 -22.6075 1.7566
0 12 6 12.6303 -14.6059
0 12 8 3.0972 -5.4020
0 12 10 48.0152 4.4765
0 12 12 -13.7164 -22.6740
0 13 1 36.5849 9.0831
0 13 3 69.5924 -9.2403
0 13 5 0.1921 21.7166
0 13 7 15.1147 -8.1279
0 13 9 -32.6909 9.4929
0 13 11 -24.9176 14.6870
0 13 13 -15.5770 -12.7626
0 14 0 119.7082 -2.0935
0 14 2 26.3045 9.7229
0 14 4 37.9697 -20.4060
0 14 6 31.9367 11.3941
0 14 8 13.7731 -15.1089
0 14 10 -11.0179 -16.4776
0 14 12 -40.6369 14.4197
0 14 14 40.2653 -30.9758
0 15 1 89.4132 -2.1165
0 15 3 50.9321 15.6829
0 15 5 10.7840 -11.5694
0 15 7 71.0596 17.1331
0 15 9 -32.9797 7.5374
0 15 11 -22.8692 -7.0658
0 15 13 19.6351 26.6952
0 15 15 43.1965 -16.9981
0 16 0 -27.8449 -10.0665
0 16 2 38.4376 -1.9355
0 16 4 158.9862 -1.6786
0 16 6 52.5573 -6.6998
0 16 8 40.0156 -4.7677
0 16 10 -30.9454 5.9041
0 16 12 4.2577 -24.4591
0 16 14 -5.6819 19.5535
0 16 16 44.1125 -28.5352
0 17 1 38.3481 6.7746
0 17 3 41.4430 -5.6272
0 17 5 53.6009 15.0861
0 17 7 49.8140 0.0764
0 17 9 14.7202 3.1343
0 17 11 21.6424 19.0715
0 17 13 -9.1125 -12.3548
0 17 15 -2.3374 24.9137
0 17 17 36.2002 -11.1790
0 18 0 58.0004 -1.8948
0 18 2 15.8021 -2.3864
0 18 4 55.3655 -10.4524
0 18 6 -37.3189 1.4613
0 18 8 63.5356 -15.0932
0 18 10 11.8444 -12.0616
0 18 12 27.4962 6.1304
0 18 14 17.9726 -26.2697
0 18 16 3.1920 14.6425
0 18 18 12.0842 -26.3786
0 19 1 44.8541 0.9695
0 19 3 41.9926 7.0733
0 19 5 38.4593 0.5410
0 19 7 18.7514 6.7596
0 19 9 4.6486 9.8720
0 19 11 24.4139 -1.7387
0 19 13 0.7442 16.9272
0 19 15 31.3769 -7.4111
0 19 17 -15.6277 16.2557
0 19 19 -39.7504 -1.0473
0 20 0 73.6786 -3.3926
0 20 2 -5.8139 2.2159
0 20 4 54.9708 -7.7158
0 20 6 17.1905 1.9754
0 20 8 11.1329 -7.2243
0 20 10 -36.3214 1.0670
0 20 12 -5.6753 -14.2156
0 20 14 37.4944 7.5074
0 20 16 5.4975 -15.1014
0 20 18 -3.2920 4.3221
0 20 20 20.2480 -7.9887
0 21 1 13.5036 1.4044
0 21 3 13.2385 4.0828
0 21 5 14.6294 2.2575
0 21 7 2.8933 5.6295
0 21 9 37.1946 4.2490
0 21 11 8.1029 9.4824
0 21 13 -5.8845 1.0685
0 21 15 -6.8130 9.8120
0 21 17 -31.2858 1.8789
0 21 19 -17.2301 5.9890
0 21 21 34.7036 7.7172
0 22 0 -41.7476 -10.1554
0 22 2 13.9162 0.4807
0 22 4 -30.2322 -5.7914
0 22 6 10.5788 -3.6655
0 22 8 32.8988 -7.9268
0 22 10 7.3923 -7.8691
0 22 12 -7.3060 -3.3842
0 22 14 20.5381 -11.0159
0 22 16 -24.2683 -1.5212
0 22 18 9.0516 -8.0649
0 22 20 13.7452 -5.6965
0 22 22 36.4399 -2.7870
0 23 1 -9.8395 3.9727
0 23 3 22.6030 -0.7548
0 23 5 12.2126 7.4997
0 23 7 8.3642 2.8744
0 23 9 2.9056 6.6224
0 23 11 3.4287 5.4829
0 23 13 26.8124 4.8040
0 23 15 4.8636 7.2619
0 23 17 31.9611 0.4626
0 23 19 7.3936 9.8199
0 23 21 53.6929 -1.2277
0 23 23 10.1217 11.8396
0 24 0 4.7707 2.4394
0 24 2 32.2732 -0.0590
0 24 4 3.5934 -10.2409
0 24 6 45.1771 4.8522
0 24 8 23.2659 -12.0404
0 24 10 42.6454 -1.7350
0 24 12 -16.2510 -4.5049
0 24 14 31.0756 -7.8769
0 24 16 -22.8644 2.1254
0 24 18 33.1070 -12.3013
0 24 20 -10.1115 4.5701
0 24 22 5.9694 -11.6755
0 24 24 14.8762 1.1843
0 25 1 19.1309 1.1315
0 25 3 11.9323 6.5553
0 25 5 -18.1955 -0.3090
0 25 7 16.8683 8.7319
0 25 9 12.7178 3.0899
0 25 11 -14.4810 5.2619
0 25 13 1.7860 8.8171
0 25 15 -24.1129 -1.7526
0 25 17 8.8242 13.3068
0 25 19 7.5527 -5.6950
0 25 21 -9.5238 13.5408
0 25 23 7.9991 -2.6425
0 25 25 14.0797 8.4060
0 26 0 -5.9368 -8.0881
0 26 2 -17.7614 -1.0870
0 26 4 31.3761 -3.9932
0 26 6 10.8827 -4.5305
0 26 8 -16.8867 -4.7816
0 26 10 16.9816 -4.4090
0 26 12 15.1650 -9.1647
0 26 14 1.4957 0.7204
0 26 16 7.3644 -14.6617
0 26 18 -7.0774 7.7439
0 26 20 0.6043 -15.2248
0 26 22 1.0372 2.3915
0 26 24 7.6708 -6.8873
0 26 26 15.0979 -5.4886
0 27 1 -5.9611 2.7842
0 27 3 23.9941 1.1374
0 27 5 2.0120 7.0070
0 27 7 12.7901 0.9089
0 27 9 -3.1534 8.5584
0 27 11 14.3652 4.6216
0 27 13 33.5783 2.0737
0 27 15 9.2570 11.7089
0 27 17 -3.7706 -5.8314
0 27 19 -10.0898 15.3087
0 27 21 10.7497 -6.0071
0 27 23 -6.6841 10.9202
0 27 25 4.2755 2.4957
0 27 27 0.8372 0.1448
0 28 0 47.3439 -1.9320
0 28 2 3.5247 0.8759
0 28 4 41.1800 -9.7298
0 28 6 7.3396 3.1646
0 28 8 15.1623 -12.3527
0 28 10 -6.0499 -2.9939
0 28 12 5.2309 -1.8045
0 28 14 -2.1076 -12.6150
0 28 16 9.7277 8.9057
0 28 18 -7.8259 -19.7417
0 28 20 12.9658 10.6615
0 28 22 1.2745 -12.8494
0 28 24 0.5004 -1.9673
0 28 26 -10.0929 1.0547
0 28 28 -1.7244 -11.8893
0 29 1 13.2826 2.2096
0 29 3 -0.7807 2.6125
0 29 5 -3.1408 3.5853
0 29 7 -0.8767 6.8377
0 29 9 -13.3778 1.9707
0 29 11 13.4600 6.9510
0 29 13 -21.5291 5.7648
0 29 15 18.0425 0.0757
0 29 17 4.5711 12.0314
0 29 19 5.7695 -5.9031
0 29 21 0.8411 12.8310
0 29 23 0.5116 -1.1940
0 29 25 12.7289 2.7809
0 29 27 -2.4881 9.9124
0 29 29 13.6214 -5.8689
0 30 0 62.0211 -5.0788
0 30 2 15.9900 0.1421
0 30 4 39.6845 -6.0671
0 30 6 -9.4360 -2.0552
0 30 8 17.6708 -4.2128
0 30 10 7.0638 -4.1315
0 30 12 11.7401 -7.9346
0 30 14 -13.6666 0.7143
0 30 16 17.8838 -13.9569
0 30 18 -4.0072 6.7287
0 30 20 -4.2651 -13.5387
0 30 22 2.0295 1.6974
0 30 24 14.7015 -3.3728
0 30 26 8.8589 -10.6770
0 30 28 4.0063 7.2257
0 30 30 -1.3262 -16.9815
0 31 1 2.9352 1.4892
0 31 3 -8.9016 4.9011
0 31 5 23.7939 1.2134
0 31 7 10.2028 4.0980
0 31 9 -3.7034 6.9166
0 31 11 2.8621 2.5266
0 31 13 -9.7174 6.3338
0 31 15 4.8131 6.0847
0 31 17 8.8433 0.1067
0 31 19 8.0426 10.4237
0 31 21 0.3860 -2.8743
0 31 23 -5.6820 6.6954
0 31 25 8.6758 6.3987
0 31 27 -2.9097 -3.1298
0 31 29 -8.0337 13.7001
0 31 31 5.1396 -8.4490
0 32 0 -31.9300 -4.7753
0 32 2 5.9791 0.6554
0 32 4 6.8940 -6.7358
0 32 6 -13.3339 0.8952
0 32 8 10.3187 -9.5190
0 32 10 -4.3953 -3.3975
0 32 12 16.7660 -3.4929
0 32 14 8.2943 -8.2175
0 32 16 -13.3630 2.1714
0 32 18 9.0959 -12.0295
0 32 20 -2.0787 4.3319
0 32 22 6.8806 -8.4906
0 32 24 10.8782 -4.2353
0 32 26 2.2493 2.3144
0 32 28 -1.6341 -13.7691
0 32 30 6.3702 8.8718
0 32 32 10.3851 -15.9255
0 33 1 -18.6604 3.1171
0 33 3 -12.8161 -0.3395
0 33 5 -16.5123 6.4422
0 33 7 8.9543 3.6598
0 33 9 -3.0895 3.2872
0 33 11 14.4320 7.2766
0 33 13 12.1704 2.1102
0 33 15 -8.2953 5.0648
0 33 17 1.5856 5.0398
0 33 19 -1.3893 0.8865
0 33 21 8.0236 7.2961
0 33 23 3.1998 2.6684
0 33 25 8.7996 0.6235
0 33 27 3.7708 10.1069
0 33 29 0.5727 -5.6089
0 33 31 1.1181 14.5206
0 34 0 -64.0920 -1.7393
0 34 2 -22.6696 -0.4313
0 34 4 29.2955 -5.8701
0 34 6 13.8836 -1.1027
0 34 8 2.4842 -6.1466
0 34 10 5.5466 -3.0659
0 34 12 7.2777 -6.1922
0 34 14 20.2592 -3.0640
0 34 16 3.5900 -5.7064
0 34 18 3.8406 -2.6544
0 34 20 5.5654 -5.3656
0 34 22 7.1228 -3.5079
0 34 24 24.2660 -1.6690
0 34 26 -10.2701 -8.6418
0 34 28 1.3744 4.3802
0 34 30 0.0903 -13.1995
0 35 1 -7.0703 0.9118
0 35 3 3.6705 4.1807
0 35 5 -2.7018 0.9295
0 35 7 -1.3439 4.6633
0 35 9 -14.8108 4.8472
0 35 11 -1.9589 3.0505
0 35 13 -1.2177 6.5923
0 35 15 3.1798 2.2746
0 35 17 10.4153 4.8200
0 35 19 -6.0960 4.2827
0 35 21 6.7996 2.8212
0 35 23 5.1347 3.0684
0 35 25 -0.0698 6.3981
0 35 27 1.3565 -1.2385
0 35 29 3.6378 9.8757
0 36 0 7.0236 -5.3180
0 36 2 -6.8214 1.0783
0 36 4 14.5773 -6.0233
0 36 6 -8.4162 1.0849
0 36 8 -1.2504 -7.1635
0 36 10 -45.7269 -2.4429
0 36 12 9.3871 -4.8233
0 36 14 10.9175 -3.9296
0 36 16 8.6110 -3.3071
0 36 18 -2.2277 -3.9921
0 36 20 12.7954 -2.5093
0 36 22 9.1100 -4.0192
0 36 24 6.2023 -4.5133
0 36 26 -4.2711 -0.5713
0 36 28 4.5646 -7.7492
0 37 1 4.1714 1.7495
0 37 3 13.4100 1.6731
0 37 5 10.6985 3.6820
0 37 7 41.1559 2.9767
0 37 9 14.4772 4.8503
0 37 11 0.8756 4.6431
0 37 13 5.8268 3.2507
0 37 15 10.9605 5.3192
0 37 17 1.8354 2.0498
0 37 19 12.0969 4.4308
0 37 21 23.1275 2.6873
0 37 23 -2.1618 5.3372
0 37 25 24.9703 1.3251
0 37 27 -4.5718 5.9472
0 38 0 26.0882 -3.2456
0 38 2 1.1431 0.0780
0 38 4 7.5667 -5.3639
0 38 6 -4.1898 -0.8319
0 38 8 4.5493 -6.7569
0 38 10 0.7525 -4.0212
0 38 12 -4.2410 -4.1859
0 38 14 0.4343 -4.7666
0 38 16 5.1954 -1.9874
0 38 18 4.2563 -6.3685
0 38 20 10.7720 -1.0500
0 38 22 6.6327 -5.6271
0 38 24 12.8377 -2.6432
0 38 26 15.0381 -5.1870
0 39 1 13.8198 1.8762
0 39 3 8.1929 2.1789
0 39 5 3.4452 3.1537
0 39 7 7.3429 4.5766
0 39 9 6.6745 2.7939
0 39 11 1.1274 5.0889
0 39 13 7.2853 3.1163
0 39 15 -5.1768 3.2233
0 39 17 11.9253 4.3687
0 39 19 10.8735 2.5312
0 39 21 4.5698 5.5835
0 39 23 -12.7540 1.1222
0 40 0 11.6019 -1.7910
0 40 2 -28.8311 0.0353
0 40 4 17.1025 -5.8930
0 40 6 5.9038 0.2691
0 40 8 2.3899 -5.8603
0 40 10 -16.8391 -1.4142
0 40 12 -4.8327 -4.6881
0 40 14 18.4575 -3.7191
0 40 16 1.3033 -3.6250
0 40 18 26.9595 -3.3161
0 40 20 -3.4028 -4.2572
0 40 22 7.9681 -2.8523
0 41 1 5.6697 1.7903
0 41 3 3.7899 2.0079
0 41 5 5.9416 2.1164
0 41 7 -1.2885 2.2705
0 41 9 -11.3213 5.0127
0 41 11 -2.1196 2.6751
0 41 13 -3.6998 5.5159
0 41 15 -2.4388 3.0350
0 41 17 -7.3082 4.1724
0 41 19 -2.3686 4.0114
0 41 21 -13.0224 1.8883
0 42 0 19.4569 -4.1711
0 42 2 -6.6370 0.2160
0 42 4 7.0950 -4.2110
0 42 6 -1.5505 1.0094
0 42 8 4.8531 -6.4506
0 42 10 5.0602 -3.7179
0 42 12 7.4005 -3.4696
0 42 14 -0.6754 -4.2413
0 42 16 7.8207 -2.7670
0 42 18 -7.4943 -4.7263
0 43 1 -3.8831 1.1053
0 43 3 3.3121 1.6717
0 43 5 10.8596 2.9280
0 43 7 3.8335 4.0023
0 43 9 -1.3202 3.1638
0 43 11 -4.9419 4.9193
0 43 13 -0.9740 2.2331
0 43 15 -0.4041 5.1054
0 44 0 35.9239 -1.5890
0 44 2 6.2304 -0.2797
0 44 4 20.8807 -4.8104
0 44 6 11.2844 -1.8615
0 44 8 -2.2512 -6.0308
0 44 10 2.2431 -1.4707
0 44 12 0.6420 -6.0727
0 44 14 -12.0118 -3.8593
0 45 1 -9.5510 1.9227
0 45 3 -8.7946 2.7585
0 45 5 -9.8347 2.9261
0 45 7 -2.9366 3.9526
0 45 9 0.0904 3.9428
0 46 0 17.6850 -7.1932
0 46 2 -1.5237 1.4187
0 46 4 3.0523 -7.7412
1 2 1 -335.1126 -0.7266
1 3 2 75.5772 -2.5168
1 4 1 265.7291 -5.2647
1 4 3 32.2134 -9.7499
1 5 2 11.1521 9.9143
1 5 4 -46.0135 0.6560
1 6 1 -22.9973 3.4783
1 6 3 44.7926 -3.8489
1 6 5 -9.6867 -8.4162
1 7 2 -31.0805 -9.0233
1 7 4 65.8289 9.8213
1 7 6 -49.9924 -1.7967
1 8 1 27.4616 0.6602
1 8 3 -4.8505 -4.2752
1 8 5 8.5504 10.2724
1 8 7 -3.0026 -7.7368
1 9 2 -72.0294 5.0398
1 9 4 2.1712 3.6128
1 9 6 -11.9775 -4.9270
1 9 8 0.2738 4.5399
1 10 1 -105.1837 -3.7613
1 10 3 -8.8578 1.0905
1 10 5 -10.7705 -9.2516
1 10 7 39.2765 3.2510
1 10 9 3.6652 -7.5614
1 11 2 -43.4780 -9.1710
1 11 4 72.5363 4.5435
1 11 6 -18.5733 -6.3086
1 11 8 18.6736 3.0241
1 11 10 -14.6542 0.1973
1 12 1 68.7397 3.9807
1 12 3 51.2136 -4.3686
1 12 5 5.8175 9.5852
1 12 7 -9.8209 -1.5667
1 12 9 -23.4234 3.2498
1 12 11 8.7066 0.3227
1 13 2 -61.4206 6.9197
1 13 4 14.6288 5.0622
1 13 6 -20.3465 -4.7526
1 13 8 20.7362 -1.2577
1 13 10 -11.3642 1.6427
1 13 12 -14.6411 -3.4575
1 14 1 -4.1668 -3.4485
1 14 3 -42.1184 -0.4102
1 14 5 -11.3711 -0.3156
1 14 7 28.6369 0.2838
1 14 9 -1.2926 3.8067
1 14 11 19.4616 -1.2394
1 14 13 12.4944 -1.6316
1 15 2 -53.6582 -11.3847
1 15 4 38.6621 2.9998
1 15 6 -18.1353 -2.7083
1 15 8 -1.5469 -0.6936
1 15 10 23.6434 0.0515
1 15 12 10.1280 -2.5504
1 15 14 0.3312 -2.1052
1 16 1 -15.1502 2.3285
1 16 3 48.7157 -4.8284
1 16 5 -13.3044 1.4562
1 16 7 -12.4005 -1.2437
1 16 9 -24.3422 -2.1750
1 16 11 -24.1295 2.2811
1 16 13 3.4567 -1.2482
1 16 15 -17.6125 -1.7949
1 17 2 -49.6167 5.1828
1 17 4 21.4244 6.9776
1 17 6 -6.8759 -4.7556
1 17 8 -2.4131 1.7008
1 17 10 -3.7934 0.3507
1 17 12 -20.7722 1.2925
1 17 14 -5.9591 0.5304
1 17 16 -14.3975 -4.9514
1 18 1 -8.2659 -0.0733
1 18 3 -21.5739 -2.7987
1 18 5 -12.6416 0.2235
1 18 7 14.2163 2.9303
1 18 9 -11.7381 2.9487
1 18 11 23.3410 -1.8227
1 18 13 0.3349 3.0695
1 18 15 -1.2247 -0.6089
1 18 17 -17.7665 0.8627
1 19 2 -21.2734 -3.2624
1 19 4 22.5660 4.4771
1 19 6 -36.0067 -2.2427
1 19 8 16.5888 -0.1227
1 19 10 -19.9380 -0.0993
1 19 12 24.1707 -5.2758
1 19 14 -13.8899 6.7945
1 19 16 7.6816 -0.7148
1 19 18 -3.6364 -2.2584
1 20 1 0.4730 -2.0059
1 20 3 7.1817 0.5014
1 20 5 16.3796 -4.7309
1 20 7 10.8588 -1.7246
1 20 9 -8.0463 -0.3827
1 20 11 -37.6491 1.1998
1 20 13 6.6498 -3.1767
1 20 15 -14.7397 0.7637
1 20 17 7.2125 -3.1112
1 20 19 16.4216 -0.1907
1 21 2 -18.7485 -4.9353
1 21 4 13.2560 7.1754
1 21 6 10.1609 -0.9990
1 21 8 -19.9365 0.4087
1 21 10 20.0613 0.8683
1 21 12 -10.8393 1.9852
1 21 14 15.8205 -4.4808
1 21 16 11.1192 1.7730
1 21 18 3.2568 3.1889
1 21 20 29.5095 -3.0093
1 22 1 -11.9121 2.6241
1 22 3 20.2334 -7.9467
1 22 5 -16.1174 5.1258
1 22 7 -0.4396 -1.8537
1 22 9 -9.9692 0.2629
1 22 11 18.6586 1.3194
1 22 13 -25.6170 0.0016
1 22 15 -5.6885 -0.1738
1 22 17 7.5623 0.1257
1 22 19 -24.4382 0.4089
1 22 21 3.5830 0.7645
1 23 2 -8.8435 5.5008
1 23 4 6.3339 2.0723
1 23 6 -0.5113 -1.9688
1 23 8 -5.4670 0.2881
1 23 10 -4.4417 0.9098
1 23 12 10.0281 -1.6183
1 23 14 -0.3727 3.5531
1 23 16 -14.9702 -0.2983
1 23 18 -2.6901 -1.1656
1 23 20 0.5777 2.0822
1 23 22 7.8213 -0.9096
1 24 1 18.2422 -2.0916
1 24 3 -17.5372 2.7742
1 24 5 4.0944 -5.2042
1 24 7 -9.6206 1.4457
1 24 9 8.0653 1.1475
1 24 11 -14.2536 -2.6420
1 24 13 11.6792 -0.1276
1 24 15 15.6586 -0.2447
1 24 17 -7.3783 -0.0068
1 24 19 2.3477 -2.7535
1 24 21 -14.4406 1.9174
1 24 23 3.1419 -1.9982
1 25 2 -16.3630 -7.6569
1 25 4 -8.6961 7.1845
1 25 6 13.2343 -4.9497
1 25 8 -7.5081 4.5695
1 25 10 2.7860 -1.0533
1 25 12 -9.7913 -1.9918
1 25 14 -0.9666 0.8462
1 25 16 6.3615 -0.5387
1 25 18 -0.7519 2.5147
1 25 20 1.4683 -3.9693
1 25 22 -17.9395 2.2367
1 25 24 7.9040 0.2723
1 26 1 -0.7125 1.5113
1 26 3 27.0609 -5.3986
1 26 5 -16.8428 2.5758
1 26 7 12.9241 -2.2515
1 26 9 -16.7360 -1.6327
1 26 11 7.6364 2.8122
1 26 13 9.6049 1.1866
1 26 15 -3.5565 -0.6097
1 26 17 -1.0587 -0.4130
1 26 19 -4.3948 1.6485
1 26 21 14.7137 -2.2205
1 26 23 -13.9008 3.1395
1 26 25 8.2300 -1.2506
1 27 2 -8.3506 1.6388
1 27 4 12.6484 3.4726
1 27 6 -14.7408 0.7448
1 27 8 8.6402 -3.1064
1 27 10 -18.3557 2.0442
1 27 12 2.1654 -0.3876
1 27 14 -1.3517 -1.7473
1 27 16 3.9747 0.1817
1 27 18 6.0504 1.2107
1 27 20 -9.4569 2.0086
1 27 22 15.3731 -3.4832
1 27 24 -14.4484 0.5843
1 27 26 -2.8145 1.0777
1 28 1 -5.0678 -0.9793
1 28 3 0.9372 -1.4731
1 28 5 8.2581 -0.1991
1 28 7 -9.7033 0.9192
1 28 9 -4.5131 2.0430
1 28 11 2.3998 -1.0439
1 28 13 4.5210 -0.7563
1 28 15 -8.8906 1.8934
1 28 17 4.0177 -2.3873
1 28 19 -1.9332 0.5915
1 28 21 -11.4221 0.6821
1 28 23 17.9642 -1.1757
1 28 25 -11.8382 1.3367
1 28 27 -13.2697 -2.7965
1 29 2 -16.8425 -0.1235
1 29 4 8.9783 2.9246
1 29 6 -3.3618 -4.0203
1 29 8 12.9951 2.3759
1 29 10 -9.7302 0.2743
1 29 12 -5.7952 -1.8408
1 29 14 8.0295 1.8217
1 29 16 -13.5056 -0.4113
1 29 18 5.2932 -1.1229
1 29 20 -1.6499 0.2425
1 29 22 -20.3815 1.2552
1 29 24 5.6112 -0.6964
1 29 26 -3.7366 -1.4015
1 29 28 10.9080 -0.3807
1 30 1 -11.3441 0.2360
1 30 3 -0.4188 -1.1057
1 30 5 -12.0666 -0.2833
1 30 7 9.5255 -2.0636
1 30 9 -3.2050 0.0571
1 30 11 -0.7674 -0.6834
1 30 13 -7.2669 0.6726
1 30 15 2.8129 1.1466
1 30 17 -3.2163 0.0930
1 30 19 2.7242 -0.9678
1 30 21 8.9166 0.0761
1 30 23 -3.1933 -0.6353
1 30 25 -6.1385 0.9291
1 30 27 -12.2636 1.4003
1 30 29 -22.0491 -2.8185
1 31 2 2.6819 -4.6755
1 31 4 -4.0398 5.5701
1 31 6 0.0284 -1.8702
1 31 8 3.6518 0.5784
1 31 10 4.5226 0.3379
1 31 12 2.5838 -1.6050
1 31 14 0.3676 -1.4636
1 31 16 7.9985 0.9319
1 31 18 -10.3115 0.5106
1 31 20 -2.8300 -1.5571
1 31 22 2.6547 1.1102
1 31 24 6.5990 0.6814
1 31 26 1.0419 -0.7849
1 31 28 -6.8067 -0.2979
1 31 30 -0.5069 -0.8961
1 32 1 -1.2408 0.4554
1 32 3 7.3676 -3.0806
1 32 5 -14.9967 0.1517
1 32 7 7.5957 1.6315
1 32 9 8.3931 -0.3399
1 32 11 3.4317 2.4304
1 32 13 0.7576 -0.2570
1 32 15 -8.9096 -1.0234
1 32 17 0.9700 2.2174
1 32 19 13.7635 -1.5642
1 32 21 -2.9706 0.7853
1 32 23 -3.3506 0.8746
1 32 25 6.9649 -1.4499
1 32 27 2.4505 1.7269
1 32 29 1.7176 0.4016
1 32 31 -0.9399 -1.2317
1 33 2 14.1151 1.1504
1 33 4 -10.1086 4.0798
1 33 6 -1.3407 -3.1900
1 33 8 7.3801 0.6868
1 33 10 -11.2560 0.1382
1 33 12 -5.8069 0.3923
1 33 14 6.2613 0.7066
1 33 16 -11.1712 -2.2985
1 33 18 -0.0858 1.7231
1 33 20 3.3207 0.5143
1 33 22 3.0854 -0.8473
1 33 24 -13.9778 -0.3669
1 33 26 4.4520 -0.6620
1 33 28 -6.0301 2.8214
1 33 30 9.8941 -1.9123
1 33 32 -3.1220 -1.1127
1 34 1 2.5902 -0.7280
1 34 3 -7.9010 -1.8999
1 34 5 10.7735 1.0835
1 34 7 6.6281 -1.4987
1 34 9 0.3984 0.8490
1 34 11 -1.1775 -2.2632
1 34 13 -4.2564 1.4394
1 34 15 -0.1720 0.4720
1 34 17 2.7943 -1.8194
1 34 19 -0.2387 2.3881
1 34 21 -6.9304 -2.0110
1 34 23 13.9565 -0.1003
1 34 25 -13.6820 1.5548
1 34 27 12.6945 -2.8157
1 34 29 -11.3438 1.7768
1 34 31 7.5387 -0.2593
1 35 2 5.5148 -1.3218
1 35 4 2.0048 1.8932
1 35 6 -11.2406 -0.7508
1 35 8 22.0264 0.3691
1 35 10 -10.8437 0.3607
1 35 12 -12.5911 -1.8107
1 35 14 -4.7273 0.6169
1 35 16 -5.6662 0.6747
1 35 18 -1.9570 -1.0573
1 35 20 7.7359 -0.8164
1 35 22 -12.9813 0.9068
1 35 24 7.4910 0.8211
1 35 26 -11.6552 -0.3984
1 35 28 20.0222 -3.1577
1 35 30 -7.6487 2.2267
1 36 1 5.6698 0.4652
1 36 3 -5.0875 -2.0322
1 36 5 -3.3298 -1.1250
1 36 7 2.0702 -0.3019
1 36 9 -9.4351 0.0950
1 36 11 0.2644 1.2208
1 36 13 -1.4793 -1.1112
1 36 15 4.9572 0.6142
1 36 17 2.3716 0.1527
1 36 19 -5.7304 -0.3028
1 36 21 12.7685 0.3639
1 36 23 -13.2221 0.0385
1 36 25 13.2690 -0.1074
1 36 27 -14.0098 1.5468
1 36 29 6.1427 0.7535
1 37 2 -5.9583 -0.7577
1 37 4 5.5392 4.7113
1 37 6 -17.1313 -1.5013
1 37 8 21.3564 0.4012
1 37 10 -0.5517 0.8217
1 37 12 5.9426 -0.7742
1 37 14 -7.1600 -0.1732
1 37 16 0.1992 0.1482
1 37 18 6.0872 0.6302
1 37 20 -9.3981 -0.7258
1 37 22 12.4500 -0.5512
1 37 24 -10.6221 1.0454
1 37 26 12.5368 -1.0783
1 38 1 -6.5864 -0.0323
1 38 3 13.7969 -2.4440
1 38 5 -6.9127 1.0868
1 38 7 10.3827 -0.5622
1 38 9 -7.3212 0.9257
1 38 11 2.2245 0.2746
1 38 13 13.0369 -0.2678
1 38 15 -3.0390 0.0620
1 38 17 -2.3252 0.0607
1 38 19 5.3541 -0.7020
1 38 21 -5.5242 1.8598
1 38 23 6.1892 -1.6866
1 38 25 -13.4426 -0.2621
1 39 2 -16.9808 -1.0819
1 39 4 9.3261 3.8276
1 39 6 -6.1155 -4.0318
1 39 8 0.0603 2.1764
1 39 10 -1.4021 -0.5845
1 39 12 3.7539 -0.6704
1 39 14 1.5675 1.5230
1 39 16 -1.3958 -1.1662
1 39 18 3.6751 1.0662
1 39 20 4.7798 -0.3054
1 39 22 -7.7868 1.2291
1 39 24 8.5490 0.1500
1 40 1 4.7105 -0.3563
1 40 3 -11.0457 -1.1196
1 40 5 7.7323 -0.7846
1 40 7 3.9243 -0.0476
1 40 9 2.0095 -0.9323
1 40 11 -7.4509 -0.5188
1 40 13 -16.3545 1.1997
1 40 15 2.7225 -0.6708
1 40 17 1.1504 0.2051
1 40 19 -2.3437 0.3741
1 40 21 9.1025 -2.7856
1 40 23 -0.9313 0.1675
1 41 2 -9.6655 -1.1135
1 41 4 9.1461 3.0485
1 41 6 -12.0735 0.3040
1 41 8 -2.5506 -0.0027
1 41 10 2.0472 0.1436
1 41 12 -8.4177 -0.8229
1 41 14 3.1463 -0.0321
1 41 16 5.9302 -0.2449
1 41 18 -2.7577 -0.1569
1 41 20 -8.9321 0.8815
1 42 1 2.2201 0.4227
1 42 3 0.1270 -2.7643
1 42 5 -0.2549 -0.3218
1 42 7 3.4030 -0.7253
1 42 9 0.0561 0.8785
1 42 11 -0.5665 1.0306
1 42 13 -2.4391 -0.9095
1 42 15 4.1203 -0.0324
1 42 17 9.3021 0.2615
1 42 19 5.0566 -0.4989
1 43 2 -0.5948 0.4046
1 43 4 6.8516 2.6023
1 43 6 -13.6182 -1.6670
1 43 8 21.7422 0.3471
1 43 10 -16.4984 1.3178
1 43 12 1.8983 -1.7611
1 43 14 4.2047 1.4833
1 43 16 -1.6843 -0.3175
1 44 1 -18.6971 -0.3867
1 44 3 13.0712 -0.8486
1 44 5 -4.3081 0.8515
1 44 7 3.8886 -0.6187
1 44 9 -2.7091 0.3135
1 44 11 1.7530 -0.6807
1 44 13 2.0305 -0.2629
1 45 2 8.1367 -1.1542
1 45 4 -2.8614 1.9975
1 45 6 -9.6396 -1.8600
1 45 8 12.4938 1.5592
1 45 10 -7.8148 -0.8759
1 46 1 21.1829 0.4224
1 46 3 -9.2191 -1.2520
1 46 5 0.1703 -0.3549
2 2 2 165.9636 22.4110
2 3 3 -103.1436 5.5566
2 4 2 -500.1009 7.4257
2 4 4 -96.5166 -11.7883
2 5 3 -117.3889 3.9642
2 5 5 18.9818 -2.2571
2 6 2 17.6929 3.4206
2 6 4 -7.4280 0.1032
2 6 6 -68.5831 3.4477
2 7 3 -3.0012 -0.6653
2 7 5 45.3629 -4.8862
2 7 7 13.0943 -4.8079
2 8 2 -102.2651 -1.9959
2 8 4 173.3044 -3.2372
2 8 6 -38.2895 5.3231
2 8 8 -144.9360 -7.7254
2 9 3 48.8583 -1.5779
2 9 5 -37.4311 -3.2511
2 9 7 -34.0453 -3.6694
2 9 9 -38.8777 -4.2314
2 10 2 -135.0241 8.2701
2 10 4 -30.8864 7.6869
2 10 6 -30.3289 8.5304
2 10 8 -36.9893 5.3038
2 10 10 -21.5687 5.9749
2 11 3 -42.2111 0.4302
2 11 5 -31.4535 -7.6390
2 11 7 41.8265 0.8563
2 11 9 -3.3948 -6.0666
2 11 11 -68.6227 3.1059
2 12 2 -85.4678 11.9042
2 12 4 -29.2578 -12.5657
2 12 6 60.7336 9.3650
2 12 8 21.1444 -0.9548
2 12 10 -51.0416 -6.6477
2 12 12 14.0264 11.7569
2 13 3 -84.1444 -5.3549
2 13 5 -29.0644 -8.6649
2 13 7 -8.6113 1.8597
2 13 9 -8.0645 -2.5870
2 13 11 8.7246 -7.2906
2 13 13 1.1550 12.3566
2 14 2 -309.6512 3.1176
2 14 4 -27.2157 9.3678
2 14 6 -45.2126 -1.6329
2 14 8 -19.5896 7.6830
2 14 10 31.0943 -4.0567
2 14 12 23.0739 6.0382
2 14 14 -11.3370 15.3998
2 15 3 -19.6284 0.2451
2 15 5 -21.5899 2.5351
2 15 7 -37.6192 -2.3092
2 15 9 15.5354 -0.3035
2 15 11 57.2367 -0.3021
2 15 13 -30.7756 -5.1926
2 15 15 -25.2256 15.2679
2 16 2 -121.0790 8.0733
2 16 4 -1.3222 -5.2814
2 16 6 -50.5323 5.9257
2 16 8 -15.7744 -2.5665
2 16 10 21.7005 5.3566
2 16 12 0.7184 -4.9564
2 16 14 -7.3768 0.4072
2 16 16 -24.0296 17.4115
2 17 3 -37.7009 -1.8507
2 17 5 -58.1491 -6.7465
2 17 7 -24.8220 1.6151
2 17 9 3.7029 -3.2517
2 17 11 -9.9750 3.8756
2 17 13 0.6883 -7.0839
2 17 15 -0.5811 -2.7200
2 17 17 -29.2232 11.2477
2 18 2 -5.9776 10.2943
2 18 4 -40.5816 -2.6409
2 18 6 -48.2901 0.9786
2 18 8 28.3647 1.1560
2 18 10 -2.5141 -7.6254
2 18 12 -45.7230 10.6707
2 18 14 3.7923 -8.9645
2 18 16 -24.1713 0.2133
2 18 18 -15.0579 10.6764
2 19 3 -24.4723 -1.9085
2 19 5 -40.6788 0.2027
2 19 7 -9.3670 1.5916
2 19 9 -15.4383 3.8161
2 19 11 -13.2653 -5.7231
2 19 13 -11.7988 10.5796
2 19 15 -20.1406 -6.8873
2 19 17 -10.6077 -3.6144
2 19 19 28.1845 4.9456
2 20 2 -10.7866 6.1421
2 20 4 9.0179 -1.1047
2 20 6 -20.3055 2.0046
2 20 8 -17.5667 2.4306
2 20 10 -38.3343 -4.4596
2 20 12 -1.4520 -1.9529
2 20 14 -15.6543 4.4201
2 20 16 5.5855 -2.8854
2 20 18 0.2204 0.4108
2 20 20 3.4649 7.3346
2 21 3 27.3032 -0.4469
2 21 5 9.7136 -3.8464
2 21 7 -5.2457 2.0736
2 21 9 -25.8434 -2.2578
2 21 11 -12.8224 6.5656
2 21 13 -3.2128 -3.8230
2 21 15 4.1816 4.8788
2 21 17 28.1855 0.4360
2 21 19 5.8254 -5.8925
2 21 21 -39.0952 -0.8559
2 22 2 -8.7805 4.0467
2 22 4 17.0682 -1.5352
2 22 6 -21.6659 3.1062
2 22 8 -0.2148 -3.8758
2 22 10 -34.9195 -2.8305
2 22 12 11.9298 1.2723
2 22 14 -17.7559 -5.4140
2 22 16 32.9200 3.0245
2 22 18 -5.3253 0.0621
2 22 20 -25.5665 -1.3236
2 22 22 -32.8637 -3.2722
2 23 3 0.8092 -3.2539
2 23 5 -13.7236 0.2151
2 23 7 16.5745 -0.8016
2 23 9 -9.6160 4.6838
2 23 11 1.1449 -1.4100
2 23 13 -12.0476 3.2595
2 23 15 -19.8942 -0.6640
2 23 17 -21.0858 -2.3024
2 23 19 -15.4815 3.9218
2 23 21 9.4771 -4.9696
2 23 23 -4.5658 -3.7791
2 24 2 -19.2944 8.1211
2 24 4 11.2857 -0.5300
2 24 6 -40.2412 -0.2050
2 24 8 -19.7162 1.5348
2 24 10 -34.7134 -2.3197
2 24 12 -32.2255 -1.5845
2 24 14 -12.8489 0.2031
2 24 16 7.3185 -1.5476
2 24 18 -16.2403 -0.9562
2 24 20 12.1212 5.8023
2 24 22 -0.9381 -0.3420
2 24 24 -14.7143 -0.7531
2 25 3 -5.0716 0.8335
2 25 5 10.1438 -3.9522
2 25 7 -3.3754 1.7014
2 25 9 -16.5797 -1.0349
2 25 11 -34.1939 2.3706
2 25 13 -19.4906 1.9573
2 25 15 23.7262 1.0046
2 25 17 -5.7733 2.3448
2 25 19 -1.0119 -3.4863
2 25 21 0.4671 2.7773
2 25 23 -5.8418 -4.1764
2 25 25 -18.0840 -1.7741
2 26 2 8.0903 5.1497
2 26 4 35.2638 -2.1965
2 26 6 -12.6487 5.8883
2 26 8 8.5921 0.6155
2 26 10 -14.7476 -5.2511
2 26 12 -14.4340 1.5344
2 26 14 -5.5556 -2.2488
2 26 16 6.0906 -2.8781
2 26 18 -3.6174 2.3909
2 26 20 -0.6365 -3.6865
2 26 22 -4.4625 5.7176
2 26 24 -11.8610 -2.8448
2 26 26 -8.1722 0.8461
2 27 3 -7.2058 -3.4357
2 27 5 -17.8389 -4.1643
2 27 7 -15.1276 1.4378
2 27 9 -2.5889 -1.0098
2 27 11 -12.9695 1.2166
2 27 13 -23.1043 1.9793
2 27 15 -6.8426 -0.2339
2 27 17 -3.8474 1.2392
2 27 19 3.5709 -0.2502
2 27 21 0.2958 -2.2320
2 27 23 3.5031 1.4045
2 27 25 -1.6186 -3.1656
2 27 27 2.9404 2.7533
2 28 2 -19.7774 7.2219
2 28 4 -17.2049 1.2725
2 28 6 -29.6061 -0.6419
2 28 8 -6.1297 0.4843
2 28 10 15.3979 -2.1862
2 28 12 -1.8237 2.1429
2 28 14 7.6219 -2.4842
2 28 16 -14.7653 0.3826
2 28 18 6.4258 -0.7905
2 28 20 -2.3976 0.7776
2 28 22 -1.9036 -0.8219
2 28 24 9.4013 1.8135
2 28 26 6.5588 1.6291
2 28 28 2.1692 7.1875
2 29 3 5.3738 -0.4206
2 29 5 -0.3349 -1.4153
2 29 7 2.2149 -0.4626
2 29 9 -1.2662 1.1897
2 29 11 11.4447 -0.8232
2 29 13 8.4028 -0.2269
2 29 15 -4.4845 1.7513
2 29 17 -1.7227 -0.0207
2 29 19 -3.8684 0.7951
2 29 21 1.3697 0.5104
2 29 23 -8.3060 -1.3604
2 29 25 -7.0395 -0.6596
2 29 27 -5.5776 -2.3320
2 29 29 -5.5455 5.7534
2 30 2 2.1687 5.0009
2 30 4 -6.8353 -3.1710
2 30 6 0.7064 5.0289
2 30 8 -1.1434 1.9184
2 30 10 1.8224 -1.7911
2 30 12 -5.1206 0.3170
2 30 14 6.2331 0.0386
2 30 16 -9.4705 -1.8009
2 30 18 1.5275 0.0959
2 30 20 1.2421 0.3195
2 30 22 3.1734 0.6946
2 30 24 -19.2044 1.3023
2 30 26 -9.3173 -1.0487
2 30 28 -3.4192 1.4966
2 30 30 2.4804 8.3375
2 31 3 0.0435 -1.9270
2 31 5 -10.6742 -2.9502
2 31 7 -7.4982 0.1310
2 31 9 -2.5002 -1.1494
2 31 11 -3.7420 1.5830
2 31 13 3.5625 1.6305
2 31 15 -2.5086 -0.8048
2 31 17 -10.7264 1.7666
2 31 19 -7.0393 -0.1735
2 31 21 2.0604 -0.2468
2 31 23 5.3201 0.0493
2 31 25 -0.5897 0.3663
2 31 27 3.6746 -3.7367
2 31 29 4.7106 -2.0586
2 31 31 -4.1254 7.4807
2 32 2 74.0249 5.3322
2 32 4 0.2245 1.8112
2 32 6 10.2583 1.3031
2 32 8 21.0793 -1.3672
2 32 10 4.2981 -2.3431
2 32 12 -6.7311 1.4748
2 32 14 -9.2225 -1.6052
2 32 16 8.6091 -1.0385
2 32 18 -3.3430 0.1413
2 32 20 -3.9865 -1.0752
2 32 22 -3.7217 -0.5777
2 32 24 -9.7915 -2.1199
2 32 26 0.9566 5.3014
2 32 28 4.1396 -3.5819
2 32 30 -6.8855 -0.3126
2 32 32 -6.0290 9.7059
2 33 3 18.0596 -1.8603
2 33 5 8.1564 -2.9814
2 33 7 -5.4819 0.8275
2 33 9 2.9318 -0.0794
2 33 11 -8.0592 -0.8797
2 33 13 -8.5156 0.0961
2 33 15 7.6011 0.8348
2 33 17 -9.9311 -0.7349
2 33 19 7.5412 0.4481
2 33 21 -4.3647 0.6350
2 33 23 -6.9440 0.1344
2 33 25 -14.5281 -2.3366
2 33 27 -4.2843 3.0744
2 33 29 2.5873 -3.2784
2 33 31 -1.0751 -5.4148
2 34 2 16.1549 6.1300
2 34 4 9.2771 -2.8486
2 34 6 0.2147 2.1023
2 34 8 0.5077 3.0408
2 34 10 -5.8449 -2.2051
2 34 12 -15.7746 1.1013
2 34 14 -13.0530 0.0635
2 34 16 1.2640 0.1932
2 34 18 -9.3674 -0.4706
2 34 20 -3.0994 0.0871
2 34 22 -6.0594 1.7865
2 34 24 -12.5882 -0.0130
2 34 26 -1.2544 -0.6844
2 34 28 0.0312 3.3229
2 34 30 0.3547 1.9140
2 35 3 3.1220 1.0124
2 35 5 9.7670 -2.2506
2 35 7 4.9550 0.6274
2 35 9 10.6970 0.1422
2 35 11 1.7837 0.8713
2 35 13 -12.8560 0.9265
2 35 15 -4.8837 0.3908
2 35 17 -7.8726 0.7452
2 35 19 4.0722 -0.5421
2 35 21 -12.5441 -0.1134
2 35 23 -3.9649 -0.6739
2 35 25 2.0768 0.9980
2 35 27 -4.6107 -2.1583
2 35 29 -9.8692 -0.0013
2 36 2 -36.1230 3.8380
2 36 4 7.5053 1.0339
2 36 6 -0.9325 2.2570
2 36 8 10.1771 -0.9249
2 36 10 -3.5526 -1.6525
2 36 12 -10.7646 1.1572
2 36 14 -3.5547 -3.3923
2 36 16 -8.6754 0.0176
2 36 18 -2.5286 0.2609
2 36 20 -9.0555 0.3633
2 36 22 -10.6561 0.2805
2 36 24 -3.7762 -1.4515
2 36 26 7.9409 2.1298
2 36 28 -2.6178 -0.5801
2 37 3 -8.6074 -3.1463
2 37 5 -14.6073 -2.3698
2 37 7 -1.1666 0.1380
2 37 9 -7.3244 -1.0710
2 37 11 2.3212 1.2470
2 37 13 -2.2271 0.9327
2 37 15 -6.7916 -0.1142
2 37 17 -10.4959 0.7974
2 37 19 -8.7656 0.1700
2 37 21 -15.2313 -0.3727
2 37 23 0.2229 -0.8148
2 37 25 1.6490 -0.7174
2 37 27 1.1749 -0.6073
2 38 2 -19.2052 5.1692
2 38 4 8.8220 -1.6663
2 38 6 -7.5791 2.3789
2 38 8 -2.7671 0.1434
2 38 10 -0.7123 -2.6273
2 38 12 -17.9417 1.0252
2 38 14 0.1852 0.2959
2 38 16 0.5865 -0.9576
2 38 18 -4.6249 -0.6701
2 38 20 -3.5635 -0.0089
2 38 22 -6.7260 1.2883
2 38 24 -8.4019 0.9922
2 38 26 -14.3335 1.9804
2 39 3 -5.5815 -0.0779
2 39 5 -8.9061 -2.1921
2 39 7 -4.1926 0.4054
2 39 9 -4.1859 1.5861
2 39 11 0.9391 -1.2957
2 39 13 -3.3327 0.5475
2 39 15 0.4405 1.2197
2 39 17 -3.2319 -0.6080
2 39 19 -13.0398 -0.1573
2 39 21 -2.0584 -1.6721
2 39 23 16.1831 0.9071
2 40 2 -16.7082 4.4191
2 40 4 14.1050 -0.6483
2 40 6 -8.7584 2.2350
2 40 8 -7.9292 0.9168
2 40 10 2.5122 -0.7680
2 40 12 2.3503 0.5305
2 40 14 -11.1604 -1.7320
2 40 16 -2.7360 -0.1365
2 40 18 -2.6893 1.6613
2 40 20 1.2157 0.6443
2 40 22 14.8309 1.0069
2 41 3 -3.2868 -1.0511
2 41 5 -5.3338 -1.8056
2 41 7 -3.8871 0.1497
2 41 9 -2.0054 -1.3855
2 41 11 9.2808 1.6269
2 41 13 -3.2231 0.8491
2 41 15 1.5353 -1.3030
2 41 17 5.7851 -0.0537
2 41 19 -0.6361 -1.2220
2 41 21 4.5688 -0.4895
2 42 2 -11.5898 3.9100
2 42 4 13.6093 0.8094
2 42 6 -0.0015 1.4559
2 42 8 3.5000 -0.0164
2 42 10 1.4920 -2.4831
2 42 12 7.6896 2.5847
2 42 14 0.3129 -0.8040
2 42 16 15.4270 2.6247
2 42 18 -3.2007 0.2138
2 43 3 -1.9670 -1.6149
2 43 5 0.8867 -2.9518
2 43 7 0.2634 0.5475
2 43 9 -4.1725 -0.5245
2 43 11 3.8709 -1.1879
2 43 13 2.4535 -1.1504
2 43 15 0.4795 -2.1352
2 44 2 -10.5267 5.0268
2 44 4 7.0173 -0.7571
2 44 6 -5.9836 1.6139
2 44 8 4.4071 2.5968
2 44 10 -3.9367 0.3010
2 44 12 -4.3605 2.7733
2 44 14 5.9102 1.9142
2 45 3 6.2311 -1.3553
2 45 5 -4.3336 -1.7905
2 45 7 -3.2181 -2.2211
2 45 9 -8.5940 -1.6961
2 46 2 30.3860 4.0847
2 46 4 7.7610 1.2245
3 4 3 40.6378 -2.6714
3 5 4 65.6019 1.8174
3 6 3 -50.9655 2.1444
3 6 5 -53.5147 -2.7220
3 7 4 -45.7746 9.6243
3 7 6 14.7861 -7.6972
3 8 3 20.7674 -1.4624
3 8 5 27.0818 13.2987
3 8 7 -15.2185 3.2533
3 9 4 -15.0480 -8.1427
3 9 6 78.5437 0.9369
3 9 8 -36.3326 1.5930
3 10 3 -33.5716 0.6709
3 10 5 -16.6037 -7.9422
3 10 7 49.0931 -1.3032
3 10 9 19.2913 -0.4380
3 11 4 54.3953 13.7629
3 11 6 -18.4413 -9.0835
3 11 8 -20.8978 -1.9666
3 11 10 13.1894 7.7314
3 12 3 37.9123 -0.9982
3 12 5 -21.1456 12.4082
3 12 7 -15.7380 -5.2043
3 12 9 29.0587 7.3748
3 12 11 6.7917 1.6019
3 13 4 74.0800 -3.9554
3 13 6 11.9005 4.5295
3 13 8 -29.9308 -0.0910
3 13 10 -6.0925 2.7555
3 13 12 -24.4797 -2.5592
3 14 3 5.2861 -1.2535
3 14 5 14.1042 -3.7409
3 14 7 -0.0517 -1.5024
3 14 9 5.5030 -1.4577
3 14 11 53.1316 -1.8417
3 14 13 -67.3648 -5.3063
3 15 4 25.0010 9.9726
3 15 6 -4.4107 -8.4190
3 15 8 20.1485 -1.2449
3 15 10 9.1374 3.8039
3 15 12 -47.1926 -4.1926
3 15 14 -17.5092 -0.9460
3 16 3 2.0869 3.3009
3 16 5 -8.6934 2.7509
3 16 7 18.7005 -0.5976
3 16 9 -15.9490 0.1788
3 16 11 -3.3433 3.2045
3 16 13 11.6385 -1.3597
3 16 15 56.8375 0.4028
3 17 4 46.3501 -0.6830
3 17 6 -25.1419 2.6432
3 17 8 16.5881 -2.2803
3 17 10 -10.8920 3.5188
3 17 12 10.3107 -1.9597
3 17 14 18.0751 2.2657
3 17 16 -17.5371 0.8367
3 18 3 32.6984 -2.1432
3 18 5 4.2872 4.9778
3 18 7 -62.5563 -0.8408
3 18 9 -27.2161 -0.1233
3 18 11 17.6407 -1.4400
3 18 13 -10.6501 1.8900
3 18 15 32.6658 -0.8456
3 18 17 40.6926 0.9804
3 19 4 3.9401 3.4209
3 19 6 7.7955 -4.7301
3 19 8 19.7334 -1.8960
3 19 10 1.5372 4.4499
3 19 12 19.0748 -3.1160
3 19 14 -12.4734 0.1119
3 19 16 -11.2693 0.1366
3 19 18 31.6624 0.9596
3 20 3 36.8377 1.0228
3 20 5 19.3277 1.1950
3 20 7 -2.2776 -2.2068
3 20 9 21.1557 1.5425
3 20 11 12.0690 -0.2968
3 20 13 -15.5656 -1.2451
3 20 15 -14.7000 1.2686
3 20 17 -26.4709 0.8601
3 20 19 39.2243 -3.3551
3 21 4 5.1070 5.5559
3 21 6 -0.6300 -6.2473
3 21 8 5.4214 1.5455
3 21 10 -10.6536 3.1361
3 21 12 11.2695 -4.7375
3 21 14 16.3176 1.8388
3 21 16 -8.0785 -0.7270
3 21 18 -5.6881 0.0321
3 21 20 10.9586 -0.1410
3 22 3 -9.0797 -0.6602
3 22 5 2.2016 3.5659
3 22 7 10.6193 1.6306
3 22 9 -1.0650 -1.2637
3 22 11 -8.9439 1.3141
3 22 13 6.6472 0.1560
3 22 15 6.1891 -0.3884
3 22 17 -1.2113 -1.0495
3 22 19 9.1474 3.5466
3 22 21 16.7742 1.7556
3 23 4 -6.1603 -0.2172
3 23 6 9.4341 1.8964
3 23 8 -8.0762 -4.1501
3 23 10 5.7673 2.0211
3 23 12 7.5562 0.6511
3 23 14 7.8053 -0.8726
3 23 16 15.2461 1.7245
3 23 18 1.4714 -1.6967
3 23 20 -5.3440 1.0838
3 23 22 13.3205 0.7635
3 24 3 8.2930 1.7823
3 24 5 4.6086 0.5680
3 24 7 5.2680 -0.5920
3 24 9 -1.9957 0.2136
3 24 11 5.9796 0.0395
3 24 13 1.5526 -1.1327
3 24 15 -1.7810 0.9146
3 24 17 1.4982 0.4328
3 24 19 -7.8392 -2.0310
3 24 21 7.4061 -0.0520
3 24 23 -1.5056 0.1291
3 25 4 18.9731 4.0031
3 25 6 -10.8301 -5.3394
3 25 8 13.7993 -0.9297
3 25 10 -4.7365 4.1745
3 25 12 3.3003 -3.4084
3 25 14 5.5637 -0.1587
3 25 16 4.7119 0.1801
3 25 18 -7.8420 0.7117
3 25 20 4.2861 -1.8451
3 25 22 3.4129 1.6037
3 25 24 7.8441 1.3042
3 26 3 10.1667 -1.0774
3 26 5 -3.2391 4.1928
3 26 7 6.8658 -2.5665
3 26 9 5.7012 1.6741
3 26 11 1.2528 -0.1542
3 26 13 -26.8371 0.0522
3 26 15 -7.4795 0.7200
3 26 17 9.7598 -0.5302
3 26 19 2.2759 1.7975
3 26 21 0.1161 -2.0451
3 26 23 -3.2005 2.2911
3 26 25 -1.3583 1.7183
3 27 4 1.5152 2.8205
3 27 6 -11.4818 0.1119
3 27 8 14.6135 -1.1864
3 27 10 -6.8910 2.3352
3 27 12 -14.4907 -2.1767
3 27 14 2.8496 1.8967
3 27 16 -6.7857 1.4142
3 27 18 6.3987 -3.5448
3 27 20 -2.7321 3.2964
3 27 22 2.2162 -1.7106
3 27 24 -3.4519 1.1578
3 27 26 7.6662 -0.9983
3 28 3 -21.5474 -1.0189
3 28 5 0.6597 0.8159
3 28 7 -3.3019 0.5530
3 28 9 6.7085 0.7703
3 28 11 7.5392 -0.4187
3 28 13 -10.5016 -1.5053
3 28 15 5.8666 -0.9154
3 28 17 -3.6931 1.8136
3 28 19 4.9658 -1.5743
3 28 21 -7.3967 1.8947
3 28 23 6.8895 -1.8952
3 28 25 0.4821 0.1646
3 28 27 3.6607 -1.4551
3 29 4 1.9056 2.7833
3 29 6 0.8019 -4.4100
3 29 8 5.3377 -1.1627
3 29 10 -6.6886 2.7072
3 29 12 -2.0541 -1.0259
3 29 14 4.2061 -0.2456
3 29 16 7.3984 0.6622
3 29 18 -0.5845 1.0208
3 29 20 -1.6415 -2.1560
3 29 22 3.1232 0.7564
3 29 24 4.4982 0.7698
3 29 26 -32.7997 0.0044
3 29 28 -1.5590 -1.5501
3 30 3 -1.1621 1.5612
3 30 5 -3.0851 3.2928
3 30 7 -0.5697 -2.0914
3 30 9 -2.0739 -0.5868
3 30 11 17.2637 0.4561
3 30 13 3.3148 0.5452
3 30 15 3.3460 0.1160
3 30 17 -0.4245 -2.1016
3 30 19 -2.1283 1.7651
3 30 21 5.5219 -2.1506
3 30 23 -8.2744 0.1618
3 30 25 -2.0579 -0.1137
3 30 27 21.5020 -0.3908
3 30 29 26.4734 0.1366
3 31 4 13.7396 2.5114
3 31 6 -4.8954 0.4102
3 31 8 3.2940 -2.7221
3 31 10 -8.8892 2.8567
3 31 12 1.3552 -2.8790
3 31 14 -4.2037 0.7705
3 31 16 6.6486 0.4431
3 31 18 4.4754 -1.9654
3 31 20 0.0729 2.4871
3 31 22 -2.6798 -1.7389
3 31 24 -4.5234 0.4727
3 31 26 5.6320 0.3541
3 31 28 -2.5836 0.0675
3 31 30 -6.8776 -0.6099
3 32 3 5.7251 -0.8044
3 32 5 3.8570 -0.2029
3 32 7 -4.5244 0.8849
3 32 9 -2.8922 1.9123
3 32 11 4.7175 0.1524
3 32 13 0.8291 -0.8320
3 32 15 0.8983 1.0816
3 32 17 3.0763 0.5311
3 32 19 0.3053 0.2850
3 32 21 9.9325 1.3094
3 32 23 6.5703 0.6294
3 32 25 1.1935 0.2719
3 32 27 -9.9045 0.8980
3 32 29 17.3634 -0.2266
3 32 31 -39.2358 -0.1899
3 33 4 21.2650 2.0681
3 33 6 12.3294 -2.3300
3 33 8 -2.8041 -0.4872
3 33 10 -7.4504 2.6571
3 33 12 4.6255 -1.3539
3 33 14 3.5213 0.5958
3 33 16 4.7198 1.5226
3 33 18 -4.1992 -0.0960
3 33 20 -5.6011 -1.7825
3 33 22 -10.9783 0.3083
3 33 24 4.6242 1.6412
3 33 26 2.8772 -2.5089
3 33 28 -1.2164 1.1257
3 33 30 10.1968 0.1986
3 33 32 -0.6651 0.9708
3 34 3 1.4603 -0.1103
3 34 5 -4.8370 3.8007
3 34 7 10.8255 -2.3948
3 34 9 13.2558 0.1390
3 34 11 0.9982 -0.6611
3 34 13 2.4437 -1.1457
3 34 15 0.4685 -0.4380
3 34 17 -2.4507 -0.5022
3 34 19 -1.0672 -0.3819
3 34 21 13.5690 0.0036
3 34 23 1.4411 -0.7544
3 34 25 -1.6423 -0.2816
3 34 27 2.3982 -1.2106
3 34 29 2.2191 0.6784
3 34 31 -18.3659 -1.3499
3 35 4 2.4878 2.4820
3 35 6 -3.0960 -2.8976
3 35 8 -6.5797 -0.9656
3 35 10 11.5372 1.5603
3 35 12 -4.0344 -1.6715
3 35 14 1.2434 0.3772
3 35 16 4.1516 -0.8325
3 35 18 -0.1697 0.7559
3 35 20 -6.3601 0.4865
3 35 22 -1.8920 -0.8545
3 35 24 9.7033 0.7151
3 35 26 -3.0751 0.4039
3 35 28 -1.6573 -0.3571
3 35 30 3.0405 0.8343
3 36 3 9.8136 0.2358
3 36 5 -8.1346 0.5739
3 36 7 -9.7521 0.1498
3 36 9 -9.9398 0.0679
3 36 11 1.3829 0.9652
3 36 13 4.7987 1.1153
3 36 15 0.8142 0.4861
3 36 17 -1.1715 0.0160
3 36 19 6.3214 -0.6790
3 36 21 7.2950 -0.0446
3 36 23 -6.7159 0.9711
3 36 25 0.3691 -1.1514
3 36 27 1.8152 1.1325
3 37 4 16.3803 2.4027
3 37 6 -10.6724 -0.5761
3 37 8 -4.5559 -0.8008
3 37 10 15.5829 1.9827
3 37 12 -16.5635 -2.0869
3 37 14 -5.6918 0.7347
3 37 16 -0.3525 0.4343
3 37 18 2.3071 -1.0958
3 37 20 -4.6554 1.3903
3 37 22 6.6161 -1.5860
3 37 24 -4.9622 1.7123
3 37 26 6.2417 -1.2892
3 38 3 -9.3585 -0.2086
3 38 5 10.8207 1.8454
3 38 7 13.7964 0.1241
3 38 9 -21.3114 0.6033
3 38 11 -9.9530 -0.1403
3 38 13 -4.8347 -1.2025
3 38 15 -1.5134 -0.2940
3 38 17 3.6863 0.5473
3 38 19 4.7362 0.4462
3 38 21 -7.1530 0.3857
3 38 23 5.6537 -1.0713
3 38 25 2.4146 2.6247
3 39 4 8.0224 1.9297
3 39 6 1.1622 -2.2596
3 39 8 -9.1598 -1.7398
3 39 10 11.6477 2.9548
3 39 12 -10.4105 -1.6138
3 39 14 -0.9224 0.7883
3 39 16 6.6064 0.1894
3 39 18 -1.5742 0.1483
3 39 20 1.4570 -0.7160
3 39 22 -0.1116 -0.0267
3 39 24 -0.4169 -1.5622
3 40 3 14.8422 0.4992
3 40 5 -6.8355 1.5855
3 40 7 3.3956 -1.8298
3 40 9 5.5949 0.4447
3 40 11 13.1233 -0.4114
3 40 13 1.5738 -0.0188
3 40 15 -11.2968 1.3557
3 40 17 0.3693 -1.5636
3 40 19 2.5323 0.5054
3 40 21 2.0564 -0.1398
3 40 23 9.0095 2.9998
3 41 4 3.6801 1.1684
3 41 6 1.0136 -2.0916
3 41 8 -5.4461 0.3877
3 41 10 9.5273 1.2024
3 41 12 1.6971 -1.9265
3 41 14 -5.3918 0.3111
3 41 16 -0.8537 0.3443
3 41 18 0.0832 -0.4631
3 41 20 2.3602 0.5400
3 42 3 4.0488 -0.9176
3 42 5 8.5038 1.9809
3 42 7 -10.5916 0.4642
3 42 9 -0.4496 0.2446
3 42 11 1.5188 0.6480
3 42 13 -1.1860 -0.5689
3 42 15 -2.7635 0.1369
3 42 17 -1.4299 0.2423
3 42 19 -17.8788 -1.3127
3 43 4 13.5761 2.2567
3 43 6 1.8075 -0.7056
3 43 8 0.5346 -1.5738
3 43 10 1.9001 1.6918
3 43 12 -0.8571 -0.8898
3 43 14 2.2399 0.8482
3 43 16 -2.4016 -0.4891
3 44 3 -6.5765 1.1304
3 44 5 -4.8282 0.5172
3 44 7 1.1844 -0.1813
3 44 9 -0.7306 0.1618
3 44 11 -9.0271 -0.6913
3 44 13 -2.3544 0.3369
3 45 4 -2.1088 1.4363
3 45 6 -17.7332 -2.6381
3 45 8 11.5713 0.1316
3 45 10 -4.0387 1.5180
3 46 3 2.1983 -0.5205
4 4 4 516.2312 -2.9203
4 5 5 2.3007 -6.2748
4 6 4 -49.2040 -4.5086
4 6 6 207.1681 15.4558
4 7 5 24.3448 3.6567
4 7 7 -4.0772 0.8753
4 8 4 -226.3646 -13.8230
4 8 6 51.3740 -1.5247
4 8 8 96.2235 -3.3303
4 9 5 32.5566 -5.1501
4 9 7 19.2651 9.0807
4 9 9 -9.2811 2.7556
4 10 4 91.0570 -8.5863
4 10 6 2.1123 2.5353
4 10 8 4.3933 5.7539
4 10 10 -12.3803 -3.3890
4 11 5 23.0910 9.2531
4 11 7 -40.7365 1.1229
4 11 9 25.7057 -0.0262
4 11 11 57.9086 -4.9813
4 12 4 -38.5014 -8.3999
4 12 6 -60.9613 -3.1313
4 12 8 3.0446 -7.5827
4 12 10 7.9531 -0.0482
4 12 12 -12.3381 -12.1030
4 13 5 1.1824 -1.1308
4 13 7 26.1408 3.1377
4 13 9 -26.0903 -0.4790
4 13 11 -0.2569 1.7703
4 13 13 -10.1852 -13.3135
4 14 4 18.3298 -15.0787
4 14 6 17.2315 5.9712
4 14 8 30.4497 0.8263
4 14 10 6.7595 2.1132
4 14 12 -23.5855 3.3768
4 14 14 -4.4738 -12.6187
4 15 5 -12.4267 1.6677
4 15 7 54.8054 1.0525
4 15 9 5.6215 -3.0785
4 15 11 -12.3820 4.7171
4 15 13 -6.7571 5.5667
4 15 15 52.5673 -15.2326
4 16 4 -0.8855 -8.0684
4 16 6 35.2341 2.7615
4 16 8 -3.7239 5.2961
4 16 10 -5.4958 -13.4481
4 16 12 -21.4992 14.5894
4 16 14 37.0917 -4.7451
4 16 16 -16.6335 -10.5903
4 17 5 36.9023 -3.0380
4 17 7 48.5711 3.4424
4 17 9 27.1098 -0.6743
4 17 11 11.0608 -11.2996
4 17 13 6.6166 7.3965
4 17 15 2.0434 -1.8321
4 17 17 22.5833 -11.5605
4 18 4 70.6137 -12.8912
4 18 6 -22.9209 2.8533
4 18 8 21.5956 1.6169
4 18 10 46.8736 5.2931
4 18 12 -12.2577 -4.2316
4 18 14 4.0038 10.3422
4 18 16 3.1096 -3.3588
4 18 18 24.8703 -10.3679
4 19 5 -4.6912 5.2302
4 19 7 11.0040 -6.7681
4 19 9 10.9361 -3.9861
4 19 11 23.8623 5.1326
4 19 13 10.5101 -14.1951
4 19 15 9.6589 6.7388
4 19 17 26.0576 0.6031
4 19 19 -16.8863 -5.4969
4 20 4 45.4175 -7.4575
4 20 6 9.2376 6.1917
4 20 8 18.1502 1.9379
4 20 10 0.8929 1.2133
4 20 12 0.4291 8.1012
4 20 14 19.2637 -4.3461
4 20 16 -11.9602 5.9616
4 20 18 -16.5090 1.5414
4 20 20 -0.6116 0.6499
4 21 5 19.9290 -2.5751
4 21 7 8.1686 2.6380
4 21 9 -2.5855 -2.3743
4 21 11 10.8373 -8.6417
4 21 13 -5.0627 3.5506
4 21 15 6.9140 -6.3922
4 21 17 -3.7693 -0.8801
4 21 19 6.9222 3.0347
4 21 21 37.5074 -1.8845
4 22 4 -25.2613 -12.2856
4 22 6 28.0652 1.0101
4 22 8 -16.1043 5.0547
4 22 10 -59.5716 -0.5089
4 22 12 -16.3238 5.4523
4 22 14 20.5145 7.0902
4 22 16 -27.3174 -3.6741
4 22 18 2.9934 2.2113
4 22 20 12.8414 -0.3526
4 22 22 22.9519 -0.0153
4 23 5 2.7560 0.2751
4 23 7 33.2496 -0.3942
4 23 9 2.6198 -5.8226
4 23 11 -7.1229 -3.3931
4 23 13 -7.8365 -3.8452
4 23 15 12.9088 -4.5763
4 23 17 6.4198 2.0488
4 23 19 15.5894 -3.6174
4 23 21 10.1971 3.4078
4 23 23 6.5094 0.1969
4 24 4 1.7332 -8.2039
4 24 6 31.7542 4.7768
4 24 8 23.7780 2.7509
4 24 10 1.6837 -1.0668
4 24 12 -6.5948 8.7766
4 24 14 17.8054 2.2760
4 24 16 -11.6236 -0.1951
4 24 18 14.7413 3.4486
4 24 20 -1.5606 -1.9989
4 24 22 -3.1551 2.8387
4 24 24 11.8214 2.0742
4 25 5 43.5796 3.1999
4 25 7 26.0704 -0.3633
4 25 9 5.7569 -0.4560
4 25 11 24.3503 -2.9274
4 25 13 5.4243 -5.2179
4 25 15 -11.7365 0.9175
4 25 17 4.4623 -5.0706
4 25 19 -2.5423 2.4972
4 25 21 5.9834 -3.2524
4 25 23 6.2881 2.3564
4 25 25 16.2831 -0.9644
4 26 4 21.2972 -11.0235
4 26 6 12.3167 -0.3210
4 26 8 21.9410 1.8259
4 26 10 -14.1958 2.2244
4 26 12 2.6731 1.4609
4 26 14 3.5418 1.8076
4 26 16 -9.8412 5.8136
4 26 18 9.2874 -3.2766
4 26 20 -6.0852 4.9491
4 26 22 5.6300 -5.3553
4 26 24 10.2138 2.0770
4 26 26 2.0244 -3.8924
4 27 5 6.9814 0.3716
4 27 7 15.8242 -0.1933
4 27 9 -23.2828 -3.0669
4 27 11 -22.4971 -2.5707
4 27 13 -10.3823 -1.9452
4 27 15 13.4203 -5.2622
4 27 17 2.9465 0.2912
4 27 19 4.1354 -2.6481
4 27 21 -11.6865 2.3647
4 27 23 6.7370 -2.5646
4 27 25 -10.6844 2.2340
4 27 27 -3.2476 -4.0417
4 28 4 16.9415 -8.2829
4 28 6 5.6011 3.4864
4 28 8 3.6020 1.8499
4 28 10 -8.5195 -2.2261
4 28 12 2.8042 5.7555
4 28 14 -11.2520 7.0276
4 28 16 19.6273 -4.9304
4 28 18 -13.4391 7.0877
4 28 20 10.8703 -3.1041
4 28 22 4.5881 3.1487
4 28 24 -12.9131 -1.4591
4 28 26 -10.1932 2.2965
4 28 28 -4.0246 -4.2228
4 29 5 -2.0314 1.5694
4 29 7 3.4955 3.1131
4 29 9 -4.3611 -2.8188
4 29 11 -12.1081 -1.8438
4 29 13 3.2206 -2.1237
4 29 15 7.1878 -2.2998
4 29 17 -5.2291 -2.8502
4 29 19 -1.2511 0.3153
4 29 21 6.3724 -3.5273
4 29 23 1.9684 1.1520
4 29 25 -5.8005 -0.4423
4 29 27 7.5081 1.6271
4 29 29 -4.2653 -6.3597
4 30 4 -18.0032 -8.6432
4 30 6 -14.5061 -0.6649
4 30 8 5.2988 2.9691
4 30 10 -13.7175 -0.7855
4 30 12 -0.6568 3.9231
4 30 14 -2.6495 -1.2638
4 30 16 3.2157 5.7070
4 30 18 4.6449 0.0524
4 30 20 -3.0497 3.4551
4 30 22 -4.8021 1.4170
4 30 24 -21.7100 -0.8687
4 30 26 6.7452 3.0812
4 30 28 7.5161 -1.2814
4 30 30 -9.6880 -6.9835
4 31 5 0.7659 0.6603
4 31 7 9.9029 -0.8177
4 31 9 1.7979 -0.7302
4 31 11 0.2746 -1.4188
4 31 13 5.3749 -1.4814
4 31 15 4.3581 -2.0337
4 31 17 10.1972 -1.1259
4 31 19 5.5683 -3.3606
4 31 21 -0.2852 1.3234
4 31 23 -0.9052 -2.6042
4 31 25 2.5296 -1.7950
4 31 27 5.3699 3.2532
4 31 29 1.5447 0.6732
4 31 31 1.5357 -7.5972
4 32 4 -4.6031 -9.2062
4 32 6 -16.9777 3.4376
4 32 8 -5.7553 1.3756
4 32 10 -3.8830 -2.1962
4 32 12 2.3326 2.6920
4 32 14 5.8401 3.6567
4 32 16 1.9481 -1.4077
4 32 18 1.3856 2.5056
4 32 20 3.1100 -0.2886
4 32 22 1.4786 1.5801
4 32 24 10.7776 0.6139
4 32 26 -14.3433 -3.6822
4 32 28 2.8667 5.0922
4 32 30 -0.6887 -1.2297
4 32 32 1.2947 -5.8791
4 33 5 -1.0182 0.8273
4 33 7 -5.2606 1.0032
4 33 9 9.6529 -2.3194
4 33 11 3.4372 -1.9082
4 33 13 10.9692 -2.2113
4 33 15 4.4938 -2.6195
4 33 17 1.4475 -1.2294
4 33 19 -14.3818 -0.5938
4 33 21 5.3400 -2.7965
4 33 23 10.1081 -0.2249
4 33 25 -12.3991 1.5177
4 33 27 1.8192 -5.1621
4 33 29 -5.0743 2.2629
4 33 31 6.9980 2.7650
4 34 4 10.5612 -6.9749
4 34 6 1.5747 1.1477
4 34 8 5.0201 0.6970
4 34 10 -7.8733 1.2196
4 34 12 6.5058 5.3383
4 34 14 8.4867 0.8310
4 34 16 2.0183 2.0114
4 34 18 19.7926 1.5810
4 34 20 -1.2170 2.3629
4 34 22 0.8085 0.4210
4 34 24 5.7301 0.4612
4 34 26 -3.3444 4.6593
4 34 28 -3.8101 -2.9607
4 34 30 4.9145 1.7929
4 35 5 -15.1447 2.7150
4 35 7 -3.0391 -0.0694
4 35 9 11.8327 -1.6570
4 35 11 2.2437 -1.8415
4 35 13 10.9578 -1.9014
4 35 15 11.4900 -1.3602
4 35 17 15.0758 -1.4041
4 35 19 0.9223 -0.7856
4 35 21 17.4299 -1.1640
4 35 23 2.4463 -0.7878
4 35 25 3.9239 -2.8748
4 35 27 1.0450 2.1003
4 35 29 7.2954 -2.8833
4 36 4 -17.2323 -8.2079
4 36 6 9.3370 2.0205
4 36 8 6.2992 2.9188
4 36 10 19.0228 -1.4422
4 36 12 1.6964 1.4394
4 36 14 12.3498 3.1360
4 36 16 -3.3768 0.4417
4 36 18 1.5312 0.8530
4 36 20 5.0739 1.2070
4 36 22 3.8739 1.7104
4 36 24 3.5625 0.3230
4 36 26 -6.0605 0.1691
4 36 28 -1.7223 1.9645
4 37 5 2.4919 -1.2761
4 37 7 -2.9176 0.4237
4 37 9 -6.6667 -1.1563
4 37 11 -7.7787 -2.4835
4 37 13 -4.2206 -1.2690
4 37 15 4.6668 -2.4846
4 37 17 4.3353 -1.1365
4 37 19 -2.0007 -1.4994
4 37 21 12.0392 -0.1819
4 37 23 4.2758 -0.5162
4 37 25 -0.8307 -0.4127
4 37 27 3.9431 -1.1171
4 38 4 5.0868 -7.0820
4 38 6 -5.2245 1.0956
4 38 8 -13.8290 0.4281
4 38 10 -6.1872 0.1213
4 38 12 -5.3760 5.1730
4 38 14 15.7383 0.6687
4 38 16 -10.6747 1.4403
4 38 18 0.9929 2.4607
4 38 20 7.7397 -0.9129
4 38 22 2.7852 0.9623
4 38 24 7.2082 -1.6044
4 38 26 3.6030 0.2192
4 39 5 2.1514 3.0864
4 39 7 -4.4723 0.4907
4 39 9 -15.8325 -2.8698
4 39 11 -3.7292 -1.5377
4 39 13 -10.9036 -1.8676
4 39 15 4.0704 -2.8279
4 39 17 2.5032 -0.8568
4 39 19 1.4404 -0.6793
4 39 21 0.0506 -0.1849
4 39 23 12.9090 -0.7876
4 40 4 12.7478 -7.0062
4 40 6 2.8906 2.3717
4 40 8 8.7218 1.4203
4 40 10 14.9860 0.1557
4 40 12 -3.9238 3.2040
4 40 14 7.3525 1.2435
4 40 16 1.2298 1.4021
4 40 18 6.9913 0.3538
4 40 20 3.9395 0.5821
4 40 22 -9.4529 0.8331
4 41 5 -0.0272 -0.1850
4 41 7 -1.8791 0.1263
4 41 9 3.9768 -0.3544
4 41 11 -0.4250 -2.1116
4 41 13 6.9082 -1.9214
4 41 15 1.0910 0.7321
4 41 17 4.0183 -1.3574
4 41 19 3.4925 0.8772
4 41 21 -4.3275 -0.7807
4 42 4 5.1559 -6.9920
4 42 6 3.1873 1.1015
4 42 8 -1.7607 1.3181
4 42 10 3.7281 -0.6621
4 42 12 4.6208 2.0051
4 42 14 7.3107 0.9316
4 42 16 -5.2287 -1.5676
4 42 18 -4.4856 -0.1036
4 43 5 6.6311 1.2528
4 43 7 1.3385 -0.1803
4 43 9 1.1894 -1.0530
4 43 11 8.4073 -0.7351
4 43 13 -1.1030 0.7217
4 43 15 9.9316 -0.4202
4 44 4 -4.3157 -4.4254
4 44 6 1.7439 1.4183
4 44 8 -5.0713 -1.3583
4 44 10 1.7132 -0.7575
4 44 12 7.8805 1.1439
4 45 5 2.6231 2.1524
4 45 7 6.4821 2.6546
4 45 9 5.5264 0.2634
5 6 5 -3.5376 6.1915
5 7 6 67.7675 1.2439
5 8 5 -58.8830 -9.5506
5 8 7 -36.1888 2.8502
5 9 6 -0.2565 -13.0810
5 9 8 -14.8903 -1.5732
5 10 5 21.2422 10.8857
5 10 7 3.8441 -14.7141
5 10 9 6.0298 -3.8681
5 11 6 -20.1204 3.4850
5 11 8 -28.6184 7.8214
5 11 10 -11.8086 -3.8973
5 12 5 -22.7058 -8.8677
5 12 7 -8.7244 6.0662
5 12 9 17.3370 -0.4953
5 12 11 12.2542 3.8249
5 13 6 3.7508 -10.2988
5 13 8 -8.1098 -2.6025
5 13 10 6.3025 5.7709
5 13 12 -7.2904 2.1506
5 14 5 8.8475 4.6379
5 14 7 -8.3771 -3.3978
5 14 9 -37.2149 -2.4463
5 14 11 32.8100 0.2430
5 14 13 1.1382 1.7905
5 15 6 -10.2569 0.4170
5 15 8 -12.0262 5.5617
5 15 10 56.4810 0.2228
5 15 12 -35.0808 -7.6904
5 15 14 5.6591 5.1066
5 16 5 -24.8428 1.0874
5 16 7 -9.1776 -6.7101
5 16 9 -35.9895 3.4918
5 16 11 33.4432 -3.1395
5 16 13 43.2949 0.8227
5 16 15 -41.4921 0.2042
5 17 6 -39.9595 -11.2767
5 17 8 36.5103 -1.0537
5 17 10 47.4180 6.1897
5 17 12 10.3100 -1.4960
5 17 14 18.2805 -0.1044
5 17 16 -39.9287 2.4726
5 18 5 -12.3964 -5.3079
5 18 7 -7.8187 4.4187
5 18 9 -30.3230 -0.5412
5 18 11 -7.2720 -0.0635
5 18 13 37.2292 -3.7894
5 18 15 -14.8114 4.8400
5 18 17 61.6593 1.0935
5 19 6 -15.0353 -2.3083
5 19 8 -7.6642 4.2193
5 19 10 -8.5231 0.6325
5 19 12 -7.7781 0.9294
5 19 14 18.2363 -4.5900
5 19 16 20.6100 2.6061
5 19 18 -20.1479 -0.8462
5 20 5 -49.5760 6.4013
5 20 7 14.8153 -5.8478
5 20 9 -7.5937 -3.5526
5 20 11 16.2590 4.1664
5 20 13 -8.8791 2.1483
5 20 15 42.2214 -2.8218
5 20 17 31.1636 -0.4503
5 20 19 -37.5299 -0.2067
5 21 6 -21.9894 -1.7527
5 21 8 18.3222 -4.4174
5 21 10 -18.6094 2.1156
5 21 12 2.0062 -2.3948
5 21 14 -25.5244 1.2614
5 21 16 -7.6551 -0.0819
5 21 18 0.0888 -1.4165
5 21 20 -20.8469 0.6121
5 22 5 -9.2031 -7.3739
5 22 7 -3.9692 2.7414
5 22 9 -21.2837 4.6110
5 22 11 -1.1065 -5.2586
5 22 13 0.5443 -0.1049
5 22 15 -4.6872 1.4528
5 22 17 0.3378 0.6791
5 22 19 -5.0903 -2.7073
5 22 21 -20.7603 1.8796
5 23 6 -8.2346 -10.5805
5 23 8 10.1711 6.4562
5 23 10 -0.1647 4.1840
5 23 12 -7.0483 -2.3792
5 23 14 -2.1834 -1.1509
5 23 16 -11.3968 2.4523
5 23 18 7.9129 0.3991
5 23 20 -1.5619 -4.9336
5 23 22 -22.3114 1.3440
5 24 5 -29.8725 6.6374
5 24 7 2.8456 -4.5125
5 24 9 4.2539 -2.9223
5 24 11 1.3509 3.0069
5 24 13 -13.7067 -1.4066
5 24 15 -5.4596 -0.6250
5 24 17 -3.7086 2.0458
5 24 19 7.9696 1.1796
5 24 21 -5.9487 -2.9756
5 24 23 -12.6456 -1.4768
5 25 6 -28.9979 0.0462
5 25 8 7.6066 -3.3825
5 25 10 -12.5656 0.0879
5 25 12 17.3490 0.1907
5 25 14 2.4701 -0.9894
5 25 16 -5.2962 -0.3747
5 25 18 7.9969 -0.9444
5 25 20 -2.7898 2.9816
5 25 22 -6.1977 -1.5940
5 25 24 -16.9479 -1.1073
5 26 5 10.0620 -3.6869
5 26 7 -3.6081 1.1622
5 26 9 2.0286 1.6229
5 26 11 -7.9497 -0.3253
5 26 13 -17.8822 1.3350
5 26 15 1.2881 1.4339
5 26 17 -6.8120 -2.7470
5 26 19 -1.8647 1.0271
5 26 21 -4.8863 2.4475
5 26 23 0.9840 -2.4317
5 26 25 -11.3289 0.7108
5 27 6 -15.1967 -5.7371
5 27 8 7.8714 2.6174
5 27 10 -13.0357 3.5758
5 27 12 -12.9408 -2.3612
5 27 14 -4.5782 -1.0656
5 27 16 3.3702 3.5924
5 27 18 -0.3675 -1.2049
5 27 20 -7.0644 -2.9598
5 27 22 7.6503 2.1107
5 27 24 -3.0395 -0.0498
5 27 26 2.6992 -1.0902
5 28 5 -16.2660 0.2864
5 28 7 1.7634 -1.5927
5 28 9 -11.0139 -0.8187
5 28 11 -4.5230 -1.8115
5 28 13 -3.4313 -0.1373
5 28 15 0.9058 -1.3403
5 28 17 0.5036 1.9370
5 28 19 -8.8669 -1.0643
5 28 21 9.2615 0.2460
5 28 23 0.7331 1.9800
5 28 25 3.7960 -2.0242
5 28 27 1.9895 0.1830
5 29 6 15.0073 -2.4568
5 29 8 6.3776 -1.9889
5 29 10 -6.7360 3.3355
5 29 12 13.4205 -0.4914
5 29 14 -13.6736 -0.8203
5 29 16 -4.8273 0.2117
5 29 18 -1.7737 0.7310
5 29 20 4.9452 -0.4776
5 29 22 -5.8373 0.4208
5 29 24 -3.8236 -0.0758
5 29 26 -4.2380 0.0675
5 29 28 -1.1526 0.9770
5 30 5 4.8548 1.2164
5 30 7 8.2928 -1.5177
5 30 9 2.3563 0.2532
5 30 11 -11.5411 1.2154
5 30 13 0.8347 -1.1580
5 30 15 -5.5046 0.7149
5 30 17 7.4242 -0.5239
5 30 19 -2.1422 -0.3845
5 30 21 -2.4429 -1.1065
5 30 23 0.4573 -0.3525
5 30 25 -1.7188 -0.5488
5 30 27 15.5982 -0.0921
5 30 29 -16.7461 1.3079
5 31 6 3.4802 -4.6988
5 31 8 -6.9322 3.2582
5 31 10 5.2339 0.6084
5 31 12 -7.2661 -1.2919
5 31 14 0.7818 -0.3626
5 31 16 -10.6338 1.4698
5 31 18 -5.1079 -0.8938
5 31 20 -3.6457 -0.1267
5 31 22 4.0854 -0.1022
5 31 24 15.6257 0.6960
5 31 26 2.7553 -0.2355
5 31 28 -16.7924 -0.8181
5 31 30 11.9705 2.8491
5 32 5 28.5973 -0.2201
5 32 7 -12.3230 -1.8537
5 32 9 12.2146 0.9854
5 32 11 -1.8550 -1.8885
5 32 13 -5.8123 1.6040
5 32 15 -1.4224 0.3210
5 32 17 -5.3171 -0.9315
5 32 19 4.0080 1.2511
5 32 21 -2.0540 0.5710
5 32 23 0.1500 0.5026
5 32 25 2.5585 0.2756
5 32 27 16.2313 -1.4463
5 32 29 -27.1028 0.9075
5 32 31 45.9634 1.2862
5 33 6 9.9120 -2.8978
5 33 8 13.0013 -0.5741
5 33 10 14.8712 3.2235
5 33 12 -7.4697 -1.3731
5 33 14 -4.1750 0.1466
5 33 16 -6.6869 1.1445
5 33 18 4.3885 -0.2573
5 33 20 13.5464 0.0973
5 33 22 -4.0269 -0.1541
5 33 24 -0.5413 0.6138
5 33 26 1.8549 0.4535
5 33 28 7.2538 -1.3988
5 33 30 -14.7455 0.9792
5 33 32 -8.5444 -0.1887
5 34 5 -5.0501 -1.2096
5 34 7 -3.9414 0.7397
5 34 9 -17.4060 -2.3273
5 34 11 -8.3735 1.4185
5 34 13 -4.1255 -1.9919
5 34 15 -0.5537 -0.6799
5 34 17 -1.8266 1.0546
5 34 19 -2.5346 -1.2370
5 34 21 -0.2252 0.1228
5 34 23 2.1039 -1.0029
5 34 25 -0.1036 0.8257
5 34 27 -6.0116 1.3420
5 34 29 8.3676 -2.3120
5 35 6 16.0864 -3.2480
5 35 8 22.8362 0.4454
5 35 10 -15.5480 2.0308
5 35 12 1.2739 -0.7627
5 35 14 -3.4403 -0.5924
5 35 16 -6.1914 0.4525
5 35 18 3.9294 -0.2370
5 35 20 -3.6224 -0.1186
5 35 22 2.9655 0.7955
5 35 24 -11.3944 -0.6007
5 35 26 1.2299 -1.1797
5 35 28 -3.9434 1.7087
5 36 5 -0.2610 1.7192
5 36 7 9.2827 -2.5420
5 36 9 13.0004 1.8255
5 36 11 7.0513 -1.2834
5 36 13 -2.7309 0.8104
5 36 15 -8.3665 0.8285
5 36 17 -1.6410 -1.1020
5 36 19 1.6539 0.7116
5 36 21 -9.1214 -1.0250
5 36 23 0.7776 0.3052
5 36 25 0.5324 0.2152
5 36 27 -2.6823 -0.9214
5 37 6 2.5339 -4.5025
5 37 8 6.2248 2.1438
5 37 10 2.9051 0.7340
5 37 12 -1.1905 -1.5198
5 37 14 1.8488 0.3863
5 37 16 -2.2369 0.8937
5 37 18 -6.2364 -0.2872
5 37 20 0.1641 -0.9109
5 37 22 -2.8271 0.3208
5 37 24 -1.4552 0.3634
5 37 26 -2.6197 0.2245
5 38 5 4.3935 -1.2444
5 38 7 -31.9610 0.2351
5 38 9 -23.8245 -0.7532
5 38 11 -3.1735 0.3932
5 38 13 -2.9938 -0.7553
5 38 15 1.9676 -0.0251
5 38 17 3.6893 0.6631
5 38 19 -0.3239 0.2742
5 38 21 1.8667 -0.0118
5 38 23 0.8607 1.7447
5 38 25 -1.4018 -2.5274
5 39 6 4.8913 -3.2034
5 39 8 -17.0551 0.7158
5 39 10 25.3999 1.8216
5 39 12 -17.0111 -0.0380
5 39 14 3.6627 -0.5470
5 39 16 0.4380 0.6191
5 39 18 -0.0647 -0.7698
5 39 20 -0.5579 1.2150
5 39 22 1.2740 -1.1610
5 39 24 1.5163 2.9422
5 40 5 -24.4355 1.2584
5 40 7 26.6923 -0.4859
5 40 9 20.7484 -1.1397
5 40 11 -1.2684 0.4242
5 40 13 -5.5880 -0.0178
5 40 15 6.3581 -0.3681
5 40 17 -7.8917 0.6707
5 40 19 2.1413 -1.6667
5 40 21 -0.4532 1.7667
5 41 6 19.6561 -3.1830
5 41 8 21.5221 0.3473
5 41 10 17.1644 1.3926
5 41 12 -12.4715 -2.3752
5 41 14 -0.9865 1.0039
5 41 16 -3.9651 -0.1239
5 41 18 3.0265 -0.2817
5 41 20 -4.4101 -1.1606
5 42 5 -3.8260 -1.2483
5 42 7 0.6290 -1.0905
5 42 9 1.9974 1.4167
5 42 11 -2.9409 -0.7096
5 42 13 -7.7354 0.2505
5 42 15 2.0770 -0.1582
5 42 17 -11.4102 -0.0205
5 43 6 -4.4142 -2.4800
5 43 8 -1.4479 1.7730
5 43 10 0.0969 0.4923
5 43 12 0.5713 0.0281
5 43 14 -6.8266 -0.1369
5 43 16 1.3301 0.2113
5 44 5 7.7001 0.8498
5 44 7 -4.2849 -0.7260
5 44 9 -2.9657 -0.8796
5 44 11 -0.6928 0.5950
5 44 13 -9.6722 -1.0191
5 45 6 1.0339 -4.0288
5 45 8 -8.6211 1.5245
6 6 6 -73.8479 11.5651
6 7 7 -54.6842 3.3204
6 8 6 -84.6322 5.4695
6 8 8 40.4078 -7.8180
6 9 7 3.2019 -2.1496
6 9 9 -12.9326 0.7204
6 10 6 28.3135 20.0252
6 10 8 27.1250 -11.2302
6 10 10 -36.2093 9.0594
6 11 7 -22.1459 -2.2114
6 11 9 -33.0251 -0.6603
6 11 11 -25.6178 2.6763
6 12 6 55.4028 3.9734
6 12 8 3.7606 10.9822
6 12 10 -10.5853 -11.3339
6 12 12 -12.9935 8.6478
6 13 7 -0.5419 3.2719
6 13 9 10.2332 -4.0947
6 13 11 6.5391 -2.9159
6 13 13 87.7038 8.5296
6 14 6 -37.7284 14.3473
6 14 8 7.1230 -10.1517
6 14 10 -17.0217 3.0903
6 14 12 18.0366 -1.6545
6 14 14 4.7147 7.1970
6 15 7 -4.1932 -1.6248
6 15 9 -9.1720 -1.6378
6 15 11 12.7557 1.5038
6 15 13 18.2675 -4.3751
6 15 15 52.4130 10.4757
6 16 6 -29.8064 11.5645
6 16 8 -7.3092 1.3918
6 16 10 19.9005 0.4117
6 16 12 -12.8369 0.0482
6 16 14 4.5717 -0.4375
6 16 16 -16.5566 7.6779
6 17 7 -2.2437 -4.4959
6 17 9 12.2659 4.9702
6 17 11 23.1889 0.4045
6 17 13 -18.2450 0.5551
6 17 15 -6.5815 -6.1881
6 17 17 7.5299 8.3053
6 18 6 -30.2104 7.8163
6 18 8 -7.3777 -4.6746
6 18 10 -12.7214 -1.9507
6 18 12 24.7816 -0.0294
6 18 14 2.8862 0.8354
6 18 16 8.3368 -6.1991
6 18 18 -15.1471 3.1573
6 19 7 28.6255 8.1532
6 19 9 12.3152 -7.8175
6 19 11 -4.9434 0.5198
6 19 13 14.8265 4.5879
6 19 15 13.5377 0.6230
6 19 17 -19.6986 -1.7783
6 19 19 -33.6914 4.3377
6 20 6 5.7519 15.8621
6 20 8 7.1350 0.6750
6 20 10 11.6289 -7.0792
6 20 12 -0.2787 3.1947
6 20 14 -21.6248 -2.9515
6 20 16 -14.5188 -1.5647
6 20 18 -31.7297 -0.4766
6 20 20 7.1261 6.2089
6 21 7 4.9902 -8.8107
6 21 9 40.2585 7.5510
6 21 11 30.4313 1.7799
6 21 13 2.9868 0.7241
6 21 15 6.1323 0.9022
6 21 17 5.0490 -1.0322
6 21 19 -3.8739 0.0407
6 21 21 -22.1252 3.4180
6 22 6 -13.0401 6.7745
6 22 8 7.4171 -3.3840
6 22 10 -6.3255 1.2817
6 22 12 3.3687 -4.1925
6 22 14 -6.9374 2.6372
6 22 16 -3.3629 0.2520
6 22 18 -7.3815 -1.5579
6 22 20 -6.7027 1.7651
6 22 22 -5.2592 -1.4211
6 23 7 -11.6065 2.9532
6 23 9 -2.1090 -3.6829
6 23 11 13.6418 1.9764
6 23 13 -7.2229 -1.4439
6 23 15 2.9914 3.0113
6 23 17 5.1058 -0.1834
6 23 19 -10.2807 -1.2141
6 23 21 -18.3610 0.6263
6 23 23 4.2879 3.7262
6 24 6 -19.3659 12.7056
6 24 8 32.5517 -1.2136
6 24 10 -2.7308 -1.0247
6 24 12 -2.6210 -0.6276
6 24 14 -14.0625 -0.7183
6 24 16 -0.0987 -3.2479
6 24 18 -9.8127 1.7878
6 24 20 -7.4643 -0.5768
6 24 22 -10.4773 -0.6040
6 24 24 -5.6430 3.7254
6 25 7 -7.7690 -3.0497
6 25 9 -13.6352 0.4079
6 25 11 -16.8301 -0.0903
6 25 13 -13.5557 6.0187
6 25 15 7.1849 -1.4997
6 25 17 6.5290 -0.2326
6 25 19 -1.9425 1.8698
6 25 21 1.6422 -3.9197
6 25 23 -12.7625 0.5849
6 25 25 2.1377 3.4283
6 26 6 -5.7372 10.6706
6 26 8 25.5225 -0.4429
6 26 10 -22.0592 -4.4330
6 26 12 -12.4247 0.5816
6 26 14 -1.6863 -1.0233
6 26 16 1.6775 -2.6638
6 26 18 -7.7861 0.6737
6 26 20 5.8422 2.9967
6 26 22 1.6151 -2.0447
6 26 24 -4.9909 -1.6270
6 26 26 5.1635 4.0871
6 27 7 3.5519 -1.1751
6 27 9 0.8548 0.2816
6 27 11 -11.3957 0.9565
6 27 13 4.8658 -1.5088
6 27 15 1.0128 2.1260
6 27 17 -11.4558 0.4696
6 27 19 -1.0142 -1.3842
6 27 21 12.7872 2.7773
6 27 23 -1.9723 -2.1295
6 27 25 0.5419 0.6895
6 27 27 9.6126 3.5121
6 28 6 -29.4924 8.6733
6 28 8 3.0764 0.2097
6 28 10 5.5645 0.3488
6 28 12 8.5972 0.6798
6 28 14 -2.3622 -0.2772
6 28 16 1.3280 -0.7361
6 28 18 -1.9375 -0.6087
6 28 20 4.2284 -0.3457
6 28 22 -8.3855 -0.4951
6 28 24 -0.5333 -0.3279
6 28 26 -5.0193 -2.1675
6 28 28 1.6013 5.8727
6 29 7 1.3894 -1.0471
6 29 9 2.4011 -1.8700
6 29 11 0.1993 0.2389
6 29 13 -2.3735 1.6565
6 29 15 -12.6916 1.4544
6 29 17 5.6120 0.2240
6 29 19 6.1425 -0.0110
6 29 21 -12.8953 0.5465
6 29 23 -3.0975 0.5406
6 29 25 -3.8560 -0.8345
6 29 27 -4.2983 -1.2643
6 29 29 -1.5633 4.0424
6 30 6 16.4973 9.7314
6 30 8 -7.4671 -0.8704
6 30 10 3.8521 -2.0015
6 30 12 1.2127 -1.1205
6 30 14 6.5665 1.2325
6 30 16 -10.2751 -3.5664
6 30 18 8.0614 -0.2454
6 30 20 -6.9546 1.9107
6 30 22 2.6217 -1.4040
6 30 24 -12.8378 1.1046
6 30 26 -11.2401 -0.1817
6 30 28 6.6079 -1.3266
6 30 30 -4.4120 3.9117
6 31 7 -2.8990 -2.2751
6 31 9 4.2226 0.4067
6 31 11 5.6820 0.9732
6 31 13 3.0663 -0.5933
6 31 15 -3.5806 1.6105
6 31 17 0.1647 0.5134
6 31 19 -6.3652 1.7322
6 31 21 1.8786 -1.5236
6 31 23 6.4730 2.2413
6 31 25 4.5419 0.5943
6 31 27 -11.0946 -0.0348
6 31 29 -9.8782 -2.3445
6 31 31 9.7868 3.6506
6 32 6 23.2349 7.8676
6 32 8 -13.3901 -1.6374
6 32 10 9.4208 0.2295
6 32 12 -5.1506 1.0117
6 32 14 -4.9353 -1.3793
6 32 16 0.7343 -1.5432
6 32 18 -7.7960 -0.1927
6 32 20 2.2250 -0.1665
6 32 22 -3.9349 -2.8183
6 32 24 -6.8109 -0.0440
6 32 26 -20.2906 0.7993
6 32 28 4.1705 -0.4196
6 32 30 -6.0554 -2.7835
6 32 32 8.0003 2.7491
6 33 7 13.4806 0.3408
6 33 9 16.3021 -1.2782
6 33 11 7.0626 -0.6955
6 33 13 -8.7523 2.3923
6 33 15 -11.7025 -0.8743
6 33 17 2.0603 0.5468
6 33 19 1.4875 0.0674
6 33 21 -0.8663 2.1923
6 33 23 -11.7402 -1.3758
6 33 25 -9.3937 0.3524
6 33 27 33.1367 1.4384
6 33 29 -0.3175 2.1845
6 33 31 -9.5671 -2.0804
6 34 6 1.8225 8.4507
6 34 8 8.2535 0.5850
6 34 10 3.5744 -2.0467
6 34 12 7.2525 -0.7392
6 34 14 -5.2331 1.3786
6 34 16 -5.6372 -0.9339
6 34 18 -8.9022 -0.7242
6 34 20 1.4996 -0.3675
6 34 22 19.5855 1.0081
6 34 24 2.3114 -2.2994
6 34 26 -4.8961 -1.4823
6 34 28 2.8003 -0.2787
6 34 30 -5.6632 -1.6155
6 35 7 9.7959 -0.4831
6 35 9 -0.0339 -0.1326
6 35 11 -1.0240 1.0344
6 35 13 -3.6919 0.0761
6 35 15 -4.7301 1.3231
6 35 17 -1.2469 0.4635
6 35 19 -6.8583 -0.8702
6 35 21 -20.0935 0.6043
6 35 23 0.8826 0.8947
6 35 25 -3.5115 1.0884
6 35 27 -4.8509 0.1777
6 35 29 2.2119 1.3863
6 36 6 0.2002 8.2256
6 36 8 -0.6533 -3.2950
6 36 10 -0.8977 -1.0244
6 36 12 5.7896 1.8575
6 36 14 -0.9738 -2.4984
6 36 16 4.4784 -1.3204
6 36 18 -7.3787 1.9136
6 36 20 0.8457 0.2010
6 36 22 -1.5543 -1.3564
6 36 24 -8.4677 0.9445
6 36 26 0.9162 -0.4771
6 36 28 -7.2438 -1.1646
6 37 7 29.8747 -2.0075
6 37 9 3.1820 0.3971
6 37 11 -21.4606 0.8169
6 37 13 -2.1922 0.8004
6 37 15 -8.1170 0.8969
6 37 17 -10.5553 -0.8161
6 37 19 5.5221 1.9271
6 37 21 -6.2862 -0.1875
6 37 23 -4.3626 -0.4970
6 37 25 -1.2327 1.1074
6 37 27 7.1163 0.5663
6 38 6 -6.4358 8.1731
6 38 8 -12.7982 -0.0984
6 38 10 10.8837 -0.6546
6 38 12 -4.9724 -1.7819
6 38 14 0.2580 1.0799
6 38 16 -6.5404 -1.1588
6 38 18 -2.5674 -2.5536
6 38 20 -3.3724 -0.0050
6 38 22 -9.4173 -0.0605
6 38 24 -5.4473 -0.5892
6 39 7 7.7546 -0.2038
6 39 9 -21.2603 -0.1937
6 39 11 0.1562 -0.3350
6 39 13 -6.1435 0.7002
6 39 15 -3.9906 0.8844
6 39 17 1.6226 0.9505
6 39 19 -1.3260 0.3979
6 39 21 -2.3095 -1.1480
6 39 23 -8.5368 1.4539
6 40 6 9.0799 7.4890
6 40 8 0.9564 -2.2315
6 40 10 7.4016 -0.8870
6 40 12 -8.2160 0.4429
6 40 14 7.9023 -1.1995
6 40 16 -4.3388 -0.9478
6 40 18 -5.7835 0.6042
6 40 20 1.0726 1.9871
6 40 22 1.4128 -1.3865
6 41 7 10.0682 -1.2330
6 41 9 2.2676 -0.1405
6 41 11 4.3928 2.1727
6 41 13 -13.7323 1.4866
6 41 15 -4.3811 -0.6397
6 41 17 2.1318 0.2982
6 41 19 -6.9622 -1.7570
6 42 6 -9.9882 6.4430
6 42 8 5.3974 -1.7484
6 42 10 0.7295 -0.6494
6 42 12 3.9405 -0.2125
6 42 14 2.3579 -0.0827
6 42 16 -5.1682 0.6325
6 42 18 2.7830 1.2986
6 43 7 4.1667 0.3029
6 43 9 -7.6610 -0.2570
6 43 11 -8.8732 -0.6866
6 43 13 -0.5289 -1.1876
6 43 15 1.1818 0.1669
6 44 6 2.5002 6.6681
6 44 8 8.8044 -0.1661
6 44 10 0.2722 -0.1008
6 44 12 0.3121 2.2989
6 45 7 1.0333 -1.9099
7 8 7 32.5355 -8.3591
7 9 8 15.8679 2.5779
7 10 7 -16.5057 16.4441
7 10 9 -1.0028 1.0113
7 11 8 -41.1079 -0.1368
7 11 10 41.2809 5.9713
7 12 7 26.7262 -15.0188
7 12 9 -3.2495 2.9966
7 12 11 -18.7586 3.5275
7 13 8 14.2053 8.3118
7 13 10 37.7764 -6.0275
7 13 12 18.0770 -0.2290
7 14 7 -15.2063 7.3034
7 14 9 -8.2692 7.0530
7 14 11 -15.1024 -3.5554
7 14 13 0.3850 0.8253
7 15 8 16.9157 -1.7459
7 15 10 2.4046 3.2549
7 15 12 24.5529 2.2254
7 15 14 8.4751 -6.5706
7 16 7 14.7599 0.2330
7 16 9 -6.4310 -3.4010
7 16 11 15.5342 2.1545
7 16 13 -18.7169 -1.4981
7 16 15 45.9191 -1.9891
7 17 8 14.1612 2.4573
7 17 10 25.7945 -4.2955
7 17 12 21.6998 -1.4137
7 17 14 -32.5827 2.9382
7 17 16 56.3249 -0.6788
7 18 7 19.8760 -6.2812
7 18 9 -5.2671 5.5351
7 18 11 -32.9859 0.7197
7 18 13 20.5840 -0.1658
7 18 15 -13.6844 -0.6977
7 18 17 50.5691 1.8253
7 19 8 -46.4771 4.4986
7 19 10 18.6400 4.9300
7 19 12 -6.8702 -4.9089
7 19 14 -6.1004 2.7150
7 19 16 -0.7800 0.7522
7 19 18 29.0912 0.0340
7 20 7 19.5939 9.8587
7 20 9 8.7344 -1.0972
7 20 11 -10.9104 -1.9043
7 20 13 48.1356 -0.0249
7 20 15 27.5795 2.5557
7 20 17 -17.3335 -0.1451
7 20 19 50.3087 -1.2080
7 21 8 -23.2592 3.4042
7 21 10 24.6049 -3.1046
7 21 12 4.3223 2.8598
7 21 14 -2.4212 -5.5765
7 21 16 -4.4995 4.5477
7 21 18 6.6487 1.6426
7 21 20 14.5031 -2.8602
7 22 7 -0.6246 -10.7150
7 22 9 0.2069 0.2875
7 22 11 -0.4125 3.6027
7 22 13 17.5766 -0.9475
7 22 15 7.9941 -4.5048
7 22 17 -8.1826 -0.3358
7 22 19 7.4723 0.8061
7 22 21 21.8497 0.8552
7 23 8 19.7671 1.2463
7 23 10 -7.3812 1.2035
7 23 12 7.5078 -1.6856
7 23 14 15.6759 3.0997
7 23 16 1.9537 -0.8648
7 23 18 -1.6160 -0.5280
7 23 20 6.6687 0.3015
7 23 22 29.9328 1.8540
7 24 7 11.3551 8.6452
7 24 9 -8.2866 0.8733
7 24 11 3.5004 -3.0442
7 24 13 18.2110 0.9412
7 24 15 -0.8501 1.9463
7 24 17 5.3225 -1.0518
7 24 19 -10.2006 0.0454
7 24 21 1.0091 1.5858
7 24 23 19.6656 1.2300
7 25 8 13.4101 5.1789
7 25 10 2.0905 1.7731
7 25 12 -7.4973 -1.7032
7 25 14 -3.7363 -3.6418
7 25 16 -1.3258 3.9220
7 25 18 4.7931 0.2433
7 25 20 -9.1062 -2.2395
7 25 22 14.0753 1.9036
7 25 24 21.1540 1.3616
7 26 7 9.1067 -4.6243
7 26 9 0.0425 -0.6618
7 26 11 10.5657 2.7706
7 26 13 19.5011 -0.0459
7 26 15 -2.8354 -1.0861
7 26 17 4.7453 2.4388
7 26 19 5.6929 -3.2191
7 26 21 -2.4678 -0.1259
7 26 23 -1.9969 2.0126
7 26 25 11.4658 0.0833
7 27 8 0.2302 0.7660
7 27 10 2.7713 -2.3974
7 27 12 15.1579 1.6611
7 27 14 11.8477 0.0544
7 27 16 -2.6129 -0.3886
7 27 18 6.3424 1.7507
7 27 20 1.8469 -2.1700
7 27 22 -10.9958 1.7528
7 27 24 0.1264 -2.4468
7 27 26 -14.4798 1.4421
7 28 7 5.7654 0.2210
7 28 9 -0.3273 2.4711
7 28 11 -6.2013 -1.3633
7 28 13 -18.3199 -1.1853
7 28 15 0.3958 0.4974
7 28 17 0.0534 -1.8966
7 28 19 2.3575 2.7205
7 28 21 1.0140 -1.7686
7 28 23 -1.7780 1.1246
7 28 25 5.3694 1.2897
7 28 27 -4.4590 -0.8963
7 29 8 9.3117 3.0915
7 29 10 -10.7060 2.5026
7 29 12 2.5969 -2.9105
7 29 14 4.7234 -1.1254
7 29 16 5.3186 1.4792
7 29 18 0.1643 -1.8491
7 29 20 -5.1134 1.5158
7 29 22 12.6031 -0.8339
7 29 24 -4.5964 1.1354
7 29 26 -18.5388 0.0409
7 29 28 -9.3181 -1.2762
7 30 7 2.9040 1.9704
7 30 9 -3.2589 -0.8036
7 30 11 3.1479 1.0401
7 30 13 3.6477 2.3806
7 30 15 1.2076 -0.0092
7 30 17 -7.9441 0.8411
7 30 19 4.8793 -1.6989
7 30 21 -0.6429 1.0096
7 30 23 -1.4198 -2.1972
7 30 25 -6.5968 0.5747
7 30 27 -11.2502 0.7300
7 30 29 21.0380 -0.9787
7 31 8 -10.4415 0.8673
7 31 10 14.4900 -1.9630
7 31 12 18.8769 1.1358
7 31 14 13.4200 -2.5596
7 31 16 6.2200 1.7033
7 31 18 9.3898 0.8247
7 31 20 -0.1054 -2.7059
7 31 22 -0.1861 2.9750
7 31 24 -13.1095 -1.7230
7 31 26 -7.3310 -1.5150
7 31 28 15.5614 1.5897
7 31 30 -15.9516 -1.0057
7 32 7 4.6194 -0.7572
7 32 9 -5.7651 1.4921
7 32 11 -5.6866 0.5309
7 32 13 13.5269 -1.3499
7 32 15 -2.9943 -0.3798
7 32 17 3.4706 1.7359
7 32 19 -4.7300 -0.6835
7 32 21 -4.5518 -0.3089
7 32 23 -21.3909 1.4690
7 32 25 12.3273 -0.5027
7 32 27 24.0905 0.3784
7 32 29 -16.2135 -0.7798
7 32 31 21.8089 -0.1547
7 33 8 -7.2645 2.6060
7 33 10 14.8521 0.9103
7 33 12 -2.8121 -0.5848
7 33 14 11.6899 -0.1610
7 33 16 -2.5486 -0.2075
7 33 18 5.8849 0.4287
7 33 20 -1.1235 -1.0478
7 33 22 -17.9687 0.3166
7 33 24 -3.2151 0.1551
7 33 26 20.3216 0.1351
7 33 28 30.7756 -0.7720
7 33 30 -29.3208 1.2573
7 34 7 10.3058 -0.9422
7 34 9 2.6969 1.3139
7 34 11 4.6920 -1.3354
7 34 13 1.0185 1.1973
7 34 15 -4.4627 0.6727
7 34 17 0.7518 -1.4337
7 34 19 8.7232 1.6388
7 34 21 -2.0096 -0.2469
7 34 23 -1.2818 0.9443
7 34 25 3.4848 -0.4079
7 34 27 11.0140 0.5531
7 34 29 -17.5666 1.2819
7 35 8 -8.5888 3.0656
7 35 10 -2.4594 -0.7529
7 35 12 3.9925 -1.2883
7 35 14 5.4042 -0.5938
7 35 16 12.7864 1.3350
7 35 18 7.7564 -0.9933
7 35 20 -0.4074 -0.0351
7 35 22 0.5113 -0.0828
7 35 24 4.2769 0.7646
7 35 26 -0.6868 0.7466
7 35 28 9.8041 -1.4494
7 36 7 -35.6768 1.5347
7 36 9 -7.0924 0.4121
7 36 11 0.0845 1.2105
7 36 13 0.9450 -0.5171
7 36 15 14.8748 -0.2058
7 36 17 -5.9404 0.8065
7 36 19 2.9880 -1.7304
7 36 21 -4.1031 0.4370
7 36 23 -0.1116 -1.2940
7 36 25 -6.8518 -0.8921
7 36 27 -1.9528 -0.2708
7 37 8 15.0080 0.1089
7 37 10 -12.3137 0.7564
7 37 12 5.8695 -0.2481
7 37 14 -2.9729 -1.0273
7 37 16 -2.8830 0.6868
7 37 18 -0.0328 0.6893
7 37 20 3.0399 -1.1160
7 37 22 -0.1988 0.1680
7 37 24 2.8479 0.4356
7 37 26 2.4955 -0.4816
7 38 7 -16.8297 -1.8539
7 38 9 10.1930 0.3947
7 38 11 4.4899 -0.1008
7 38 13 -1.7955 0.3347
7 38 15 -5.8341 -0.1159
7 38 17 2.9681 0.1266
7 38 19 -1.2984 0.7059
7 38 21 5.0359 1.6663
7 38 23 -1.9343 -1.2397
7 38 25 9.1956 2.3973
7 39 8 -4.9276 4.7362
7 39 10 2.0227 -1.2619
7 39 12 -3.9071 -0.3366
7 39 14 8.0854 0.8562
7 39 16 0.2833 -0.3629
7 39 18 3.5669 0.6653
7 39 20 -4.3216 -1.3290
7 39 22 2.6473 1.4558
7 40 7 15.8041 1.4464
7 40 9 -11.9602 1.1564
7 40 11 1.2010 -0.3614
7 40 13 7.0721 0.2968
7 40 15 -2.0863 -0.3975
7 40 17 6.0277 -0.3762
7 40 19 1.5652 -0.1554
7 40 21 -1.3352 -2.9447
7 41 8 -10.4871 2.0508
7 41 10 17.9479 -0.9073
7 41 12 11.1843 -0.3862
7 41 14 2.1031 -1.1560
7 41 16 5.5131 0.8870
7 41 18 -2.9176 1.1034
7 41 20 1.8158 -0.1666
7 42 7 13.2512 -1.1377
7 42 9 -2.2845 -0.0780
7 42 11 2.4482 0.3467
7 42 13 -4.0274 -0.1376
7 42 15 4.9615 0.2982
7 42 17 8.2070 0.0974
7 43 8 6.9547 1.9130
7 43 10 -4.3810 1.0123
7 43 12 11.6093 -1.3160
7 43 14 3.2082 1.2012
7 44 7 -7.5291 0.0202
7 44 9 -1.8793 1.1057
7 44 11 -1.8366 -0.8883
7 45 8 -0.1617 2.2768
8 8 8 -15.5731 -13.5687
8 9 9 -29.6821 -6.2373
8 10 8 -11.0667 6.2530
8 10 10 11.6027 -6.1263
8 11 9 -71.4121 -1.1550
8 11 11 11.8609 -1.5655
8 12 8 -105.6572 -20.3554
8 12 10 -11.6693 12.7205
8 12 12 -6.5334 -0.0595
8 13 9 -26.2223 1.4687
8 13 11 -21.5317 0.7018
8 13 13 21.4627 0.3737
8 14 8 26.1512 1.6276
8 14 10 18.9286 -7.7285
8 14 12 15.9460 1.8831
8 14 14 -25.9554 1.1201
8 15 9 -0.0180 -0.6938
8 15 11 -25.7325 -0.4879
8 15 13 -5.4145 2.3450
8 15 15 14.5679 0.9167
8 16 8 2.5825 -7.4607
8 16 10 19.2921 1.8306
8 16 12 -26.8797 -1.6995
8 16 14 25.5412 2.8506
8 16 16 46.0965 6.6908
8 17 9 -14.0381 -2.8581
8 17 11 5.7960 4.9274
8 17 13 -1.2084 -4.3852
8 17 15 -1.1897 4.0317
8 17 17 23.2255 0.6522
8 18 8 -29.1492 -10.6215
8 18 10 3.7604 -3.0086
8 18 12 1.8779 7.0874
8 18 14 -15.8340 -5.6238
8 18 16 -1.2216 0.3481
8 18 18 18.3872 0.0441
8 19 9 17.8819 6.6005
8 19 11 18.0902 -1.5510
8 19 13 7.5098 3.1055
8 19 15 3.0413 -4.5414
8 19 17 31.1903 2.2763
8 19 19 15.7065 -2.0735
8 20 8 -28.0874 -1.9973
8 20 10 15.3260 -1.7121
8 20 12 -9.8019 -7.7638
8 20 14 10.3203 6.2874
8 20 16 -0.7421 -5.7134
8 20 18 -0.4747 0.0076
8 20 20 -1.3552 -0.6930
8 21 9 -6.8034 -1.6304
8 21 11 0.2361 1.6948
8 21 13 6.9747 0.1738
8 21 15 -0.2768 3.9331
8 21 17 16.2212 -0.2226
8 21 19 -2.3398 -0.7046
8 21 21 -28.7879 -7.1846
8 22 8 -3.3205 -13.4990
8 22 10 2.8395 -1.9312
8 22 12 -14.8695 5.2042
8 22 14 1.2626 -4.8421
8 22 16 -5.6929 0.9038
8 22 18 2.0645 1.7738
8 22 20 5.9026 2.9393
8 22 22 10.5707 -10.0145
8 23 9 -27.0000 6.9032
8 23 11 -4.8354 2.9916
8 23 13 9.9025 1.9104
8 23 15 -7.7575 -0.4691
8 23 17 -8.5884 -0.6334
8 23 19 11.2381 5.3052
8 23 21 14.4707 -0.2922
8 23 23 -7.8614 -10.3051
8 24 8 -34.3844 -4.9036
8 24 10 16.2204 -4.7003
8 24 12 -8.5283 -2.8229
8 24 14 9.5162 1.9068
8 24 16 6.0357 -3.3009
8 24 18 4.8195 -5.7851
8 24 20 18.1357 4.9736
8 24 22 -12.7898 -0.7689
8 24 24 -2.2674 -7.6621
8 25 9 2.6159 -0.2119
8 25 11 13.7905 0.0360
8 25 13 2.2344 0.2720
8 25 15 -2.8864 2.9878
8 25 17 -14.7997 3.0127
8 25 19 9.7765 -4.3358
8 25 21 -8.4708 5.4668
8 25 23 9.4603 -0.7774
8 25 25 2.5649 -7.5659
8 26 8 -32.7025 -6.2123
8 26 10 26.6929 -0.0613
8 26 12 -7.9718 -2.0200
8 26 14 -15.2581 -0.4429
8 26 16 10.1571 -3.1914
8 26 18 15.8784 1.9324
8 26 20 -8.2688 -4.4023
8 26 22 2.6518 2.8490
8 26 24 6.4179 2.3885
8 26 26 -7.1022 -6.3305
8 27 9 -3.6145 2.0315
8 27 11 4.3501 4.6930
8 27 13 7.0650 0.7707
8 27 15 -7.0723 -0.5106
8 27 17 20.5635 0.0674
8 27 19 -9.2200 4.2194
8 27 21 -2.4753 -4.1975
8 27 23 0.7216 3.7922
8 27 25 -3.0355 -0.3570
8 27 27 -10.7677 -2.0990
8 28 8 5.2106 -7.4802
8 28 10 -7.4045 -2.7092
8 28 12 -0.3098 0.4418
8 28 14 25.9240 0.7941
8 28 16 19.2580 -0.4147
8 28 18 -9.5370 -3.4971
8 28 20 -43.7184 3.9780
8 28 22 -0.3538 -5.0058
8 28 24 4.4018 0.7443
8 28 26 -1.1821 2.6138
8 28 28 2.1812 -1.4583
8 29 9 -12.1228 3.1593
8 29 11 -2.7032 -2.2569
8 29 13 -10.9210 1.8094
8 29 15 -10.1327 1.5524
8 29 17 -18.6292 0.9305
8 29 19 4.1942 0.8864
8 29 21 -9.1820 1.2679
8 29 23 2.4764 -2.3401
8 29 25 4.5485 0.8143
8 29 27 -8.9792 -0.6921
8 29 29 -8.2068 1.5880
8 30 8 3.7673 -5.9676
8 30 10 -18.0076 0.1787
8 30 12 3.3075 -2.7356
8 30 14 3.5284 0.2160
8 30 16 -8.9408 -3.2358
8 30 18 3.6351 0.6839
8 30 20 6.8523 -0.6518
8 30 22 -0.0101 0.6803
8 30 24 -14.3767 0.8603
8 30 26 12.0092 -0.6661
8 30 28 7.8801 1.4585
8 30 30 -8.1769 2.4102
8 31 9 -2.6473 -0.4239
8 31 11 -5.2778 3.9901
8 31 13 -13.5545 0.8437
8 31 15 -13.0660 -0.5559
8 31 17 -10.8379 0.0582
8 31 19 1.5969 0.0069
8 31 21 1.5636 1.3836
8 31 23 1.0578 -1.1791
8 31 25 2.2429 1.4284
8 31 27 4.1902 -1.4302
8 31 29 4.1957 -0.4268
8 31 31 8.6593 3.3901
8 32 8 3.1512 -3.2235
8 32 10 -12.8507 -4.0963
8 32 12 -5.8459 0.6414
8 32 14 -5.2975 0.6615
8 32 16 7.5672 -0.2446
8 32 18 9.3566 -1.7026
8 32 20 3.6456 0.8870
8 32 22 -5.8443 -0.4791
8 32 24 13.8024 -1.5214
8 32 26 -4.3619 2.1067
8 32 28 -4.5930 0.2958
8 32 30 3.6145 0.5434
8 32 32 12.3970 3.0467
8 33 9 -9.2431 2.8748
8 33 11 9.0205 0.1932
8 33 13 3.9107 -1.1209
8 33 15 1.3382 2.2626
8 33 17 3.7713 0.5287
8 33 19 -3.9048 0.5626
8 33 21 1.4323 0.1446
8 33 23 7.1776 1.1530
8 33 25 5.7782 -1.1697
8 33 27 6.9635 0.5653
8 33 29 -7.9771 -2.5042
8 33 31 -3.8176 -2.0091
8 34 8 1.1097 -7.3978
8 34 10 2.4143 1.3122
8 34 12 -9.2452 -1.1298
8 34 14 13.8506 0.0302
8 34 16 0.9051 -2.5189
8 34 18 -3.5815 -0.6259
8 34 20 -3.8660 0.3915
8 34 22 -2.0731 -2.4817
8 34 24 -1.2173 0.5981
8 34 26 -11.0804 -0.8291
8 34 28 8.7659 0.3767
8 34 30 -3.7025 1.4631
8 35 9 -5.9970 -0.6871
8 35 11 6.8208 2.3406
8 35 13 -15.2573 1.7273
8 35 15 -3.8179 -0.0113
8 35 17 5.9133 0.8242
8 35 19 -8.8987 2.1821
8 35 21 1.3728 -1.4224
8 35 23 -2.3950 0.6938
8 35 25 -4.1680 -0.0493
8 35 27 5.2551 -0.6933
8 35 29 -5.7501 -2.0646
8 36 8 0.8022 -2.6475
8 36 10 -1.4280 -2.9285
8 36 12 -2.7606 -1.2577
8 36 14 -3.3040 0.0864
8 36 16 -5.7708 -0.7610
8 36 18 12.9580 -1.6186
8 36 20 8.3285 1.0816
8 36 22 12.9839 0.9132
8 36 24 -1.5291 -0.6131
8 36 26 -1.5810 0.5761
8 37 9 3.1380 1.4093
8 37 11 0.2418 0.8227
8 37 13 2.5608 0.9191
8 37 15 6.5545 0.1394
8 37 17 -10.5155 1.4514
8 37 19 -5.0026 -0.7217
8 37 21 8.0505 0.9154
8 37 23 -7.3973 0.8307
8 37 25 -1.1455 -0.0273
8 38 8 -1.2820 -8.1718
8 38 10 7.7702 0.9522
8 38 12 -5.0895 0.1772
8 38 14 3.0587 -0.8362
8 38 16 5.6103 -1.6411
8 38 18 7.2785 -0.4003
8 38 20 -1.0665 0.6214
8 38 22 6.7151 -2.8391
8 38 24 4.0880 -0.1854
8 39 9 9.2883 1.8890
8 39 11 2.6600 0.7702
8 39 13 1.9409 -0.2400
8 39 15 1.5598 2.1097
8 39 17 -1.2076 -0.6161
8 39 19 0.2113 -0.3068
8 39 21 2.1866 2.3058
8 39 23 11.9168 -1.8450
8 40 8 -5.6016 -3.4253
8 40 10 2.5073 -2.1092
8 40 12 -3.7352 0.0061
8 40 14 2.0660 -0.8530
8 40 16 -2.7655 0.1748
8 40 18 -2.4938 -0.1871
8 40 20 -0.9929 -0.9687
8 41 9 -4.8083 0.0374
8 41 11 2.6377 0.8031
8 41 13 0.7962 0.5449
8 41 15 3.3039 0.1053
8 41 17 2.6280 0.3945
8 41 19 5.5377 3.1859
8 42 8 -10.0787 -5.2101
8 42 10 10.8451 0.8067
8 42 12 -5.0373 0.7867
8 42 14 -10.2651 -1.3607
8 42 16 5.0026 0.0418
8 43 9 -3.8053 0.4635
8 43 11 1.9286 1.2094
8 43 13 3.7743 0.5165
8 43 15 -4.2177 1.1429
8 44 8 -2.9471 -4.8753
8 44 10 -0.4902 -0.1749
9 10 9 14.4182 11.9947
9 11 10 -6.6337 -2.1430
9 12 9 2.2065 -9.7835
9 12 11 15.5813 -4.4108
9 13 10 -36.1086 0.8248
9 13 12 -27.9836 -4.1210
9 14 9 10.4551 4.4987
9 14 11 9.4742 2.8957
9 14 13 7.1062 -2.0857
9 15 10 13.0197 -0.5602
9 15 12 15.4276 -3.0684
9 15 14 1.6715 1.7491
9 16 9 -29.3190 0.6123
9 16 11 -3.2675 -1.7417
9 16 13 -1.8458 0.3829
9 16 15 -0.9136 -4.0126
9 17 10 -4.0168 0.0981
9 17 12 -3.8542 1.0612
9 17 14 14.0300 -4.0611
9 17 16 3.9670 1.0782
9 18 9 53.2524 -4.3576
9 18 11 12.7808 -3.3443
9 18 13 -5.0721 2.1187
9 18 15 2.0517 0.2552
9 18 17 -28.9388 -2.0956
9 19 10 6.1288 2.6324
9 19 12 -14.2342 -1.2017
9 19 14 8.0838 -0.2904
9 19 16 -3.3833 -0.2192
9 19 18 -27.6128 -0.2937
9 20 9 -19.0622 6.6916
9 20 11 -32.9094 2.0810
9 20 13 -8.9999 0.1895
9 20 15 6.8537 1.2001
9 20 17 -22.6992 1.5645
9 20 19 -29.9250 -0.8187
9 21 10 -1.6908 -0.7024
9 21 12 5.0098 -1.3319
9 21 14 -12.5837 1.7972
9 21 16 5.1663 -0.8345
9 21 18 -6.1978 0.8071
9 21 20 -29.2787 -2.3424
9 22 9 -25.9051 -7.2586
9 22 11 -15.8645 -2.8192
9 22 13 -12.1755 -1.0688
9 22 15 -3.2050 0.6744
9 22 17 7.4312 -1.7718
9 22 19 0.9582 -2.1651
9 22 21 -26.0141 -0.4534
9 23 10 -49.1607 1.1786
9 23 12 3.1235 -1.5290
9 23 14 -8.3550 -3.2293
9 23 16 -9.3805 2.6276
9 23 18 14.4208 -0.1411
9 23 20 -3.6495 -2.2634
9 23 22 -35.1807 0.7761
9 24 9 10.0699 5.6974
9 24 11 6.7804 2.8299
9 24 13 -11.0270 -0.4137
9 24 15 0.2540 -0.4648
9 24 17 -8.5138 2.4124
9 24 19 12.1806 0.7703
9 24 21 2.1072 -1.4025
9 24 23 -15.8621 -0.9095
9 25 10 -7.6029 -1.2680
9 25 12 -17.8463 2.5006
9 25 14 18.8742 0.3148
9 25 16 -9.7372 -1.0667
9 25 18 -4.0753 0.5172
9 25 20 9.0284 -1.3432
9 25 22 -5.4344 2.2240
9 25 24 -28.5747 -1.1757
9 26 9 -8.4038 -2.8936
9 26 11 6.8894 -3.5505
9 26 13 -18.7533 1.7372
9 26 15 17.2774 0.5455
9 26 17 -1.8681 -0.9864
9 26 19 -9.1107 1.5777
9 26 21 4.0148 -0.6666
9 26 23 2.9106 -1.5497
9 26 25 -14.7145 -0.0303
9 27 10 -9.2466 1.6478
9 27 12 -14.2971 -3.6894
9 27 14 18.2526 -0.1756
9 27 16 10.8096 2.2740
9 27 18 -1.7298 -0.4137
9 27 20 1.4411 0.0314
9 27 22 16.0902 -0.5729
9 27 24 -2.5486 1.8657
9 27 26 -22.8147 -2.7820
9 28 9 13.8664 0.0036
9 28 11 4.6751 2.6058
9 28 13 -8.2330 -2.4372
9 28 15 19.4351 -1.4111
9 28 17 15.9739 0.5045
9 28 19 -9.4321 -1.6418
9 28 21 -5.7437 1.9023
9 28 23 4.4133 0.0383
9 28 25 -2.1399 -0.5709
9 28 27 -5.2089 0.2487
9 29 10 12.4298 -1.8549
9 29 12 -7.9396 4.1513
9 29 14 0.6879 -2.3364
9 29 16 39.0344 1.2503
9 29 18 16.2969 -0.1789
9 29 20 -8.9656 -2.8315
9 29 22 3.8619 2.0587
9 29 24 -7.4488 -0.0973
9 29 26 0.6092 -0.2077
9 29 28 -37.6492 -0.2136
9 30 9 5.9016 1.7397
9 30 11 -4.0771 -2.9195
9 30 13 -6.6537 1.5807
9 30 15 -31.8994 0.1892
9 30 17 -9.5114 0.6306
9 30 19 8.9573 0.7075
9 30 21 -7.1745 -1.0620
9 30 23 1.7090 0.9352
9 30 25 11.3815 -1.6856
9 30 27 -2.7781 -0.3587
9 30 29 -6.0194 -0.6894
9 31 10 20.0579 1.7676
9 31 12 1.7896 -3.0274
9 31 14 -18.1362 0.8983
9 31 16 20.2313 0.8033
9 31 18 -15.4269 0.9314
9 31 20 8.3825 -0.9443
9 31 22 -5.4908 -0.0241
9 31 24 -6.4449 0.5803
9 31 26 2.9067 0.4007
9 31 28 3.9585 -1.2225
9 31 30 -25.3362 -0.3242
9 32 9 6.8594 -1.9964
9 32 11 3.6589 1.2750
9 32 13 8.3340 -1.1406
9 32 15 0.9935 0.0156
9 32 17 11.2861 -1.3089
9 32 19 -4.1024 0.4247
9 32 21 4.1184 0.5721
9 32 23 -4.2885 -1.0764
9 32 25 -7.3802 0.5734
9 32 27 0.3170 -0.5750
9 32 29 -0.6118 0.0374
9 32 31 -20.9053 -1.0233
9 33 10 1.4817 -1.1176
9 33 12 -8.2517 1.5865
9 33 14 10.0986 -1.2489
9 33 16 18.7504 1.4301
9 33 18 -0.9147 -0.4194
9 33 20 3.3299 -0.8842
9 33 22 -9.2852 0.7548
9 33 24 -16.2803 -0.3184
9 33 26 7.5781 -0.0121
9 33 28 1.7735 0.8696
9 33 30 14.9027 -1.9142
9 34 9 5.2134 1.5004
9 34 11 -4.0039 -1.0933
9 34 13 -3.7446 0.0703
9 34 15 5.6138 -0.8014
9 34 17 -0.5456 1.0447
9 34 19 -5.5143 -0.6242
9 34 21 10.2326 0.4869
9 34 23 -7.5416 0.6504
9 34 25 -13.5077 0.7588
9 34 27 -1.2572 0.3516
9 34 29 2.4874 2.4884
9 35 10 6.2719 0.7272
9 35 12 -12.6992 -0.6589
9 35 14 -9.9207 -0.7579
9 35 16 14.1569 0.2622
9 35 18 -4.8749 1.0096
9 35 20 -2.5545 -1.1603
9 35 22 1.6883 0.7147
9 35 24 -4.8357 0.5454
9 35 26 -12.8899 -1.5327
9 35 28 -3.4712 -0.9051
9 36 9 -10.8335 -0.9358
9 36 11 6.0071 0.3027
9 36 13 0.3364 0.9278
9 36 15 -4.6669 -0.2409
9 36 17 2.9865 -0.3071
9 36 19 -3.1452 -0.1329
9 36 21 2.3096 -0.8700
9 36 23 -5.0432 -0.3190
9 36 25 -8.9389 -0.0339
9 36 27 -14.4956 0.4238
9 37 10 -2.8887 -1.8811
9 37 12 3.7080 -0.1836
9 37 14 -1.6727 0.5454
9 37 16 -4.7447 0.8150
9 37 18 0.0026 -0.2170
9 37 20 -2.7225 -0.1873
9 37 22 -3.3025 0.5364
9 37 24 -1.1083 -0.5781
9 37 26 -18.9699 -0.5577
9 38 9 -3.8007 0.4549
9 38 11 -1.3851 -1.1743
9 38 13 2.0827 -0.6351
9 38 15 2.2842 0.1215
9 38 17 -2.6105 0.4143
9 38 19 1.9703 0.3065
9 38 21 -5.1550 -0.8969
9 38 23 3.8858 1.3272
9 39 10 -1.1120 1.7470
9 39 12 0.3815 -1.0303
9 39 14 11.1612 -0.3992
9 39 16 -3.2050 -0.4270
9 39 18 -1.6150 0.2820
9 39 20 -3.5981 -0.5346
9 39 22 2.4612 0.5977
9 40 9 5.1209 0.4709
9 40 11 -2.4554 0.4989
9 40 13 -4.0436 0.2304
9 40 15 2.1275 0.4154
9 40 17 -4.5360 -0.2880
9 40 19 -0.7706 -0.0470
9 40 21 -2.6130 1.6068
9 41 10 4.0744 -1.4357
9 41 12 -4.0144 -0.0797
9 41 14 -4.7855 1.2847
9 41 16 0.2665 -1.0877
9 41 18 2.2897 0.9058
9 42 9 11.4780 -0.8189
9 42 11 2.5873 -0.9955
9 42 13 1.5241 -0.2664
9 42 15 0.3781 -0.5308
9 42 17 0.4838 0.7263
9 43 10 2.0590 -1.6046
9 43 12 4.4278 0.6797
9 43 14 6.1412 -0.7284
9 44 9 3.3735 0.5660
10 10 10 -30.8482 10.5578
10 11 11 -50.4322 2.3181
10 12 10 -7.2327 -5.8738
10 12 12 34.3008 -2.4338
10 13 11 0.0222 0.6269
10 13 13 8.4846 -6.3071
10 14 10 30.4069 4.6903
10 14 12 74.7610 2.2877
10 14 14 22.0641 -14.3804
10 15 11 -9.7847 0.6135
10 15 13 11.4086 5.0466
10 15 15 -22.3243 -11.3920
10 16 10 11.2660 2.9756
10 16 12 19.8251 -3.2486
10 16 14 -6.0146 6.0361
10 16 16 -13.2759 -13.4734
10 17 11 4.1207 2.1589
10 17 13 8.8306 -2.0008
10 17 15 9.6548 4.3524
10 17 17 -6.1488 -9.2233
10 18 10 -14.6172 -5.3551
10 18 12 -13.5819 3.9706
10 18 14 -6.6021 -0.1708
10 18 16 13.6110 4.6269
10 18 18 -8.1984 -10.8796
10 19 11 -5.0941 -3.5992
10 19 13 -8.1861 1.7406
10 19 15 -11.0916 1.5727
10 19 17 -4.9871 1.6588
10 19 19 -15.2756 -0.9078
10 20 10 11.7877 11.8813
10 20 12 7.7487 -1.3949
10 20 14 8.7706 -2.8628
10 20 16 6.7479 -1.6047
10 20 18 -1.5235 -0.3496
10 20 20 4.6643 4.9232
10 21 11 3.0358 1.9029
10 21 13 -0.1401 -5.4325
10 21 15 -7.8842 -3.1263
10 21 17 6.6392 0.6558
10 21 19 2.1888 -0.7533
10 21 21 -31.4005 9.2584
10 22 10 -10.1994 -4.6971
10 22 12 17.0444 6.1708
10 22 14 -10.6649 6.3151
10 22 16 1.6833 -0.4225
10 22 18 -9.9236 0.8953
10 22 20 -63.0614 -1.5874
10 22 22 -9.3757 9.5942
10 23 11 2.4872 -5.5665
10 23 13 11.5995 3.4127
10 23 15 -4.4702 -0.8259
10 23 17 -9.9133 -0.5835
10 23 19 -12.5526 -1.4077
10 23 21 -9.8542 -1.9656
10 23 23 0.4957 14.5456
10 24 10 -20.9387 6.2067
10 24 12 13.7430 0.2722
10 24 14 -6.8904 -1.1994
10 24 16 15.7610 1.9756
10 24 18 2.6157 1.0946
10 24 20 -14.2880 -1.3101
10 24 22 6.7587 -3.7743
10 24 24 4.9408 12.7220
10 25 11 -9.2764 0.4144
10 25 13 -18.5808 -6.3528
10 25 15 19.8132 -1.2564
10 25 17 -3.7620 -1.1214
10 25 19 1.9866 1.8791
10 25 21 -2.3301 -2.5370
10 25 23 2.1459 -1.8559
10 25 25 -6.0267 9.7628
10 26 10 -23.3433 2.7523
10 26 12 12.5732 3.6599
10 26 14 -1.2184 2.4123
10 26 16 -0.2705 -1.4649
10 26 18 -12.4452 -0.0533
10 26 20 -0.6182 5.0539
10 26 22 2.4804 -4.2524
10 26 24 -4.8112 -3.3201
10 26 26 -5.9132 4.8888
10 27 11 11.9836 -4.3637
10 27 13 16.6997 3.1140
10 27 15 -11.7296 -1.0635
10 27 17 -2.2349 -3.2696
10 27 19 2.4472 -1.4002
10 27 21 9.3048 2.8227
10 27 23 -7.4756 -2.5550
10 27 25 0.7844 1.2178
10 27 27 8.1793 0.8997
10 28 10 2.8000 -0.0950
10 28 12 0.7661 -0.3284
10 28 14 6.3507 3.4813
10 28 16 -1.5577 1.4052
10 28 18 0.6618 1.6198
10 28 20 -1.6260 -0.5739
10 28 22 -7.2696 2.2889
10 28 24 4.7147 -3.0032
10 28 26 -0.2648 -1.1469
10 28 28 2.6168 -2.3176
10 29 11 5.4751 3.0903
10 29 13 -10.0368 -4.6798
10 29 15 -5.3837 -0.1578
10 29 17 9.1218 0.8912
10 29 19 6.7112 -1.8611
10 29 21 -0.9507 -0.1881
10 29 23 4.0049 1.9001
10 29 25 10.4171 -0.4186
10 29 27 -5.3284 1.8232
10 29 29 -8.3531 -5.8284
10 30 10 27.8014 0.6837
10 30 12 -3.4226 2.5546
10 30 14 -0.8740 -1.0365
10 30 16 0.7681 -0.4748
10 30 18 -1.1323 0.7095
10 30 20 1.5647 0.8941
10 30 22 0.2135 -0.3628
10 30 24 11.4024 -0.3961
10 30 26 1.5379 1.6826
10 30 28 -1.3787 0.6433
10 30 30 0.0506 -8.6374
10 31 11 -4.6660 -2.9243
10 31 13 3.1834 1.7035
10 31 15 -7.0439 -1.2441
10 31 17 0.6034 -1.1179
10 31 19 -12.6996 0.0012
10 31 21 9.4746 -1.5757
10 31 23 -5.9048 0.8824
10 31 25 -5.9240 -1.0960
10 31 27 -2.7042 1.7303
10 31 29 6.2490 3.7354
10 31 31 -8.1659 -7.8731
10 32 10 -3.1055 4.3199
10 32 12 3.7993 -1.3440
10 32 14 -0.4807 2.7501
10 32 16 1.9745 -1.0045
10 32 18 -1.4351 0.4138
10 32 20 4.3621 2.6867
10 32 22 2.2080 -1.2437
10 32 24 4.3841 1.0566
10 32 26 -2.4600 -1.1428
10 32 28 2.2323 -1.7409
10 32 30 4.3550 4.4251
10 33 11 -8.7561 0.1762
10 33 13 1.9534 -0.4828
10 33 15 -1.0896 -0.4025
10 33 17 -16.7649 -1.1836
10 33 19 1.5449 0.0443
10 33 21 8.1921 -0.8180
10 33 23 -4.1591 -0.3138
10 33 25 1.2637 0.3229
10 33 27 -3.5881 0.0150
10 33 29 -4.0961 0.0931
10 34 10 1.7492 -1.8826
10 34 12 0.3897 2.5689
10 34 14 -3.7068 0.4016
10 34 16 4.1449 1.2630
10 34 18 -0.9602 0.1647
10 34 20 8.2617 1.3073
10 34 22 4.0681 -0.7070
10 34 24 -2.2245 -0.1858
10 34 26 0.3627 -0.6453
10 34 28 0.7036 0.4556
10 35 11 -2.1660 -1.8652
10 35 13 10.4133 -1.3839
10 35 15 8.1316 0.1737
10 35 17 -8.7956 -0.5856
10 35 19 -2.1453 -1.9618
10 35 21 9.4296 1.7462
10 35 23 -7.7147 -2.1454
10 35 25 -5.1539 1.1406
10 35 27 1.8690 -1.1784
10 36 10 4.9740 4.8021
10 36 12 10.7708 0.1167
10 36 14 0.8727 1.1466
10 36 16 -2.6737 -0.7939
10 36 18 0.4202 1.2658
10 36 20 -5.3588 0.5505
10 36 22 -14.4931 0.4424
10 36 24 8.7127 -0.2623
10 36 26 -0.7117 3.4629
10 37 11 2.8857 -0.4662
10 37 13 -0.9811 -1.0486
10 37 15 5.6321 -1.1248
10 37 17 0.1492 -1.6267
10 37 19 3.5533 0.1921
10 37 21 -16.1313 -0.3833
10 37 23 -19.3311 0.3526
10 37 25 -4.0226 -2.1888
10 38 10 -6.5739 -0.7378
10 38 12 -7.2654 2.5944
10 38 14 -8.2898 0.8180
10 38 16 -1.1015 1.5917
10 38 18 -7.3282 0.0306
10 38 20 4.7773 -0.3305
10 38 22 -8.9541 1.1618
10 38 24 -2.2968 0.5616
10 39 11 0.7698 -0.0567
10 39 13 -5.0730 -0.0539
10 39 15 -6.2960 -1.9461
10 39 17 -0.4393 1.2534
10 39 19 0.3126 0.7509
10 39 21 3.4147 -2.2797
10 40 10 0.9900 3.6946
10 40 12 9.4319 -0.4797
10 40 14 -3.4715 0.5815
10 40 16 2.7903 0.5880
10 40 18 0.2028 -1.7301
10 40 20 4.0608 2.9830
10 41 11 -3.3845 -1.6076
10 41 13 2.4407 -0.6343
10 41 15 2.1314 0.1716
10 41 17 -4.7387 -1.5465
10 42 10 0.8288 1.8086
10 42 12 6.3992 0.4419
10 42 14 2.6720 0.9790
10 42 16 8.7273 0.4548
10 43 11 5.6426 0.4154
10 43 13 10.0196 -0.7015
11 12 11 -24.7532 -1.5936
11 13 12 18.9927 3.0424
11 14 11 14.5526 0.9400
11 14 13 -1.8291 1.4287
11 15 12 -6.4237 2.5921
11 15 14 -9.6106 0.9792
11 16 11 -3.6891 -0.6313
11 16 13 -13.3479 1.8059
11 16 15 0.2116 1.9090
11 17 12 -3.5365 -3.5205
11 17 14 0.3666 4.1642
11 17 16 51.4527 1.0586
11 18 11 7.5462 -0.7409
11 18 13 3.0477 -4.0050
11 18 15 12.3082 -0.7388
11 18 17 13.0017 3.9138
11 19 12 6.8762 4.1964
11 19 14 11.7645 -5.7978
11 19 16 -4.2076 1.9548
11 19 18 -24.5575 2.4247
11 20 11 1.1883 1.7565
11 20 13 1.0951 4.1370
11 20 15 -5.8671 0.7159
11 20 17 3.2434 -0.0067
11 20 19 12.0865 3.7611
11 21 12 3.5381 -4.7253
11 21 14 19.3517 4.1579
11 21 16 -6.3871 0.1598
11 21 18 -0.7791 -0.0285
11 21 20 43.8941 1.3296
11 22 11 -18.0751 -1.6088
11 22 13 -12.3258 -2.8814
11 22 15 12.8497 -0.8169
11 22 17 -12.9869 -1.4912
11 22 19 5.6142 0.6241
11 22 21 20.2432 0.6767
11 23 12 2.1821 1.7283
11 23 14 -0.4449 -4.1121
11 23 16 3.1334 1.5457
11 23 18 1.5335 -1.3746
11 23 20 -13.7922 -0.5111
11 23 22 38.1629 -0.1424
11 24 11 26.5320 1.0806
11 24 13 5.7206 3.5113
11 24 15 2.0059 -0.8171
11 24 17 1.6680 0.9549
11 24 19 -6.1772 -0.9815
11 24 21 -1.6466 1.6168
11 24 23 14.7093 -2.3359
11 25 12 2.8138 -2.3600
11 25 14 -12.6947 2.2347
11 25 16 7.8321 0.2843
11 25 18 -9.9325 0.9385
11 25 20 5.7045 -1.1503
11 25 22 -11.7074 0.0114
11 25 24 29.4163 0.7250
11 26 11 -2.4023 -0.3853
11 26 13 -11.5789 -2.6959
11 26 15 6.3669 1.8818
11 26 17 -4.0891 -0.2808
11 26 19 -10.0605 0.6321
11 26 21 5.4958 -0.3686
11 26 23 0.7119 2.5342
11 26 25 15.5336 -0.2099
11 27 12 -6.0782 -0.0287
11 27 14 3.4427 -2.0353
11 27 16 1.6685 1.8202
11 27 18 2.0956 -0.8914
11 27 20 13.9152 0.0072
11 27 22 -41.5978 0.1462
11 27 24 -4.4943 0.2659
11 27 26 22.4552 0.9414
11 28 11 -10.4983 -0.1456
11 28 13 6.0933 2.0464
11 28 15 -4.2228 -1.4760
11 28 17 -6.5327 -0.3320
11 28 19 -10.6296 -1.0014
11 28 21 1.0987 0.0795
11 28 23 -0.3291 0.0349
11 28 25 -7.8564 1.3593
11 28 27 10.4886 0.2311
11 29 12 2.6345 -0.0258
11 29 14 7.8608 -1.2463
11 29 16 -2.4418 -0.5385
11 29 18 9.3136 1.8148
11 29 20 -7.7255 -1.5730
11 29 22 -17.6345 0.5212
11 29 24 -5.6223 -0.2626
11 29 26 11.5846 -0.0317
11 29 28 10.6351 1.4947
11 30 11 -1.3449 0.8117
11 30 13 8.5333 -0.9095
11 30 15 1.3557 1.5740
11 30 17 0.4846 0.1407
11 30 19 0.0274 0.5347
11 30 21 9.4622 -0.6027
11 30 23 -0.1503 -0.8355
11 30 25 -5.7804 -0.6522
11 30 27 -5.4339 -0.6541
11 30 29 11.3123 2.3239
11 31 12 -5.3810 -0.1357
11 31 14 1.8207 0.8672
11 31 16 1.5338 0.7062
11 31 18 1.1536 -1.0901
11 31 20 5.4541 1.5462
11 31 22 -1.1412 -0.7393
11 31 24 8.3943 1.1855
11 31 26 -1.7131 -1.0646
11 31 28 2.5250 0.2704
11 31 30 10.7564 1.3908
11 32 11 11.7060 -1.5492
11 32 13 1.8469 0.6111
11 32 15 7.5385 -0.4989
11 32 17 9.8068 0.2295
11 32 19 -8.2245 -0.8053
11 32 21 -20.8071 -0.1081
11 32 23 5.8144 0.7268
11 32 25 2.0578 -0.1565
11 32 27 -2.7727 -0.3061
11 32 29 2.7397 -0.4636
11 32 31 8.2505 -0.4712
11 33 12 -11.3775 -0.1233
11 33 14 0.9485 -2.7361
11 33 16 -7.8077 1.5876
11 33 18 5.3068 1.0721
11 33 20 -4.8036 -2.1557
11 33 22 5.2773 1.3522
11 33 24 2.9685 0.5459
11 33 26 1.9775 -0.8416
11 33 28 -4.9799 -0.5123
11 33 30 -2.0950 3.1732
11 34 11 -5.8707 1.4373
11 34 13 3.2201 -0.1718
11 34 15 9.5415 -0.3254
11 34 17 5.2368 -0.4025
11 34 19 4.1849 0.0090
11 34 21 -15.3329 0.1611
11 34 23 -2.7523 -0.2306
11 34 25 -3.8369 0.7283
11 34 27 12.3446 1.0962
11 34 29 -5.5414 -2.9024
11 35 12 -2.2255 0.6215
11 35 14 -7.3487 0.6723
11 35 16 3.0123 -0.4328
11 35 18 4.6255 -0.3657
11 35 20 -0.6463 -0.5561
11 35 22 1.8248 0.7106
11 35 24 -10.9934 -0.6733
11 35 26 -0.5293 0.2191
11 35 28 10.7151 2.5819
11 36 11 -8.2325 -1.2192
11 36 13 -7.0562 -0.7840
11 36 15 -6.4651 1.8089
11 36 17 -2.4813 0.1263
11 36 19 4.4936 0.7946
11 36 21 6.4801 0.0441
11 36 23 23.1788 -0.6939
11 36 25 -1.7279 -0.0913
11 37 12 0.6876 -0.5401
11 37 14 1.8396 -0.6646
11 37 16 -1.9358 0.8157
11 37 18 4.2173 0.6621
11 37 20 -0.9190 -0.1796
11 37 22 2.5887 -0.8572
11 37 24 14.0108 1.0026
11 38 11 6.5639 0.6289
11 38 13 -4.7195 0.5398
11 38 15 4.7479 -1.1047
11 38 17 4.3820 -0.7484
11 38 19 0.8720 -0.6923
11 38 21 -4.1541 0.1739
11 38 23 7.6326 0.9712
11 39 12 -1.8331 0.4901
11 39 14 -3.4370 -0.4328
11 39 16 -9.5833 0.0431
11 39 18 1.1708 0.2013
11 39 20 5.1154 -0.8143
11 39 22 -4.6654 -0.6080
11 40 11 -1.9596 0.2475
11 40 13 3.0730 -0.3838
11 40 15 -2.4404 0.4284
11 40 17 -3.3583 0.3627
11 40 19 -5.2798 0.0502
11 41 12 -1.1957 0.1572
11 41 14 -0.8550 -0.2674
11 41 16 -2.0117 0.8310
11 41 18 2.3341 0.9241
11 42 11 3.1428 -1.2411
11 42 13 7.1597 0.8713
11 42 15 1.4330 -0.1785
11 43 12 4.8697 -0.5174
12 12 12 -11.9752 0.2407
12 13 13 -16.7193 6.9087
12 14 12 -5.0122 -1.6434
12 14 14 12.1841 10.9129
12 15 13 3.1715 -2.3844
12 15 15 -17.0441 12.3998
12 16 12 -5.5040 3.9045
12 16 14 8.5550 -6.4478
12 16 16 7.4145 15.2813
12 17 13 2.8257 -1.4533
12 17 15 -7.3583 -6.9435
12 17 17 12.4202 11.4213
12 18 12 7.7125 -7.1285
12 18 14 -10.2979 9.4032
12 18 16 1.5089 -7.2943
12 18 18 -2.0835 8.4796
12 19 13 1.1050 -2.7625
12 19 15 -5.6245 1.1466
12 19 17 7.7185 -2.5264
12 19 19 -2.5457 3.4737
12 20 12 4.4358 9.5388
12 20 14 -8.2534 -3.9362
12 20 16 1.7201 1.5225
12 20 18 1.6048 -3.3412
12 20 20 -0.8397 0.8617
12 21 13 -6.3693 2.6142
12 21 15 2.3432 -0.9173
12 21 17 -2.4718 -1.1119
12 21 19 -7.5268 -2.1664
12 21 21 17.7395 -6.4430
12 22 12 -2.1190 -6.9109
12 22 14 7.4601 2.4239
12 22 16 1.0593 -0.1445
12 22 18 6.9662 2.2074
12 22 20 -16.0235 2.4044
12 22 22 9.1354 -11.2433
12 23 13 -12.3694 -4.0490
12 23 15 2.3067 2.0782
12 23 17 7.7858 1.1013
12 23 19 13.3544 0.5642
12 23 21 3.8199 1.8608
12 23 23 16.5580 -11.4288
12 24 12 8.4429 2.2733
12 24 14 -2.5810 1.3911
12 24 16 -1.2488 -3.7635
12 24 18 1.8618 0.8858
12 24 20 0.8016 2.0469
12 24 22 -3.7610 4.5219
12 24 24 3.8871 -8.4547
12 25 13 13.0487 3.1151
12 25 15 17.8870 -0.6827
12 25 17 10.6353 -1.9645
12 25 19 -3.0820 -1.0655
12 25 21 2.7621 1.5036
12 25 23 -17.4881 1.0414
12 25 25 12.6083 -8.2323
12 26 12 4.6654 1.5369
12 26 14 -0.5519 -1.2201
12 26 16 3.6798 1.7250
12 26 18 -1.5515 -1.6296
12 26 20 13.0284 -1.9930
12 26 22 -6.3260 2.7351
12 26 24 0.6560 0.5057
12 26 26 1.8427 -4.0099
12 27 13 -7.3264 -2.1819
12 27 15 6.3083 -1.4806
12 27 17 2.9668 4.0839
12 27 19 -6.9283 -1.2575
12 27 21 -2.8483 -2.4531
12 27 23 1.8818 1.9168
12 27 25 -3.2875 -1.0190
12 27 27 -0.4431 -0.2560
12 28 12 4.3259 -0.1164
12 28 14 -4.8304 0.6912
12 28 16 1.1205 -1.9648
12 28 18 0.8442 2.0888
12 28 20 -3.9436 0.7709
12 28 22 -3.6261 -1.8039
12 28 24 3.7563 0.7407
12 28 26 -7.0075 0.6594
12 28 28 -2.4533 4.7649
12 29 13 0.7658 1.5492
12 29 15 3.4101 1.6703
12 29 17 -1.1629 -2.1073
12 29 19 -3.2089 2.2906
12 29 21 4.7595 -0.1289
12 29 23 2.2199 -1.0101
12 29 25 -3.5660 -0.2821
12 29 27 2.0506 -1.6523
12 29 29 -0.2260 6.0987
12 30 12 -5.1983 0.9282
12 30 14 -5.2498 1.1272
12 30 16 0.5457 -0.9387
12 30 18 2.7093 -2.6531
12 30 20 3.4232 1.8279
12 30 22 -1.5525 0.1331
12 30 24 -7.2301 1.1532
12 30 26 -1.2423 0.6422
12 30 28 2.0717 -0.9766
12 30 30 -0.5351 9.1249
12 31 13 8.6605 -2.5729
12 31 15 -1.1287 -0.9550
12 31 17 0.0702 0.1652
12 31 19 3.4159 0.0789
12 31 21 -9.1193 0.8731
12 31 23 -9.7001 -1.6790
12 31 25 4.2168 1.6834
12 31 27 0.7063 -1.5456
12 31 29 -1.8823 -4.1298
12 31 31 3.6473 7.8268
12 32 12 -2.8392 0.2738
12 32 14 2.1776 2.1280
12 32 16 -3.6737 -0.0890
12 32 18 -9.1879 -0.1536
12 32 20 3.3829 -0.2783
12 32 22 7.1548 0.0955
12 32 24 -0.6280 -2.0172
12 32 26 0.5780 1.6743
12 32 28 -3.3003 2.8167
12 32 30 1.8064 -5.4663
12 33 13 -0.9657 -0.1194
12 33 15 10.8639 -0.0511
12 33 17 -1.8063 1.3641
12 33 19 0.6229 -1.4447
12 33 21 -19.2433 0.5741
12 33 23 8.9410 0.9232
12 33 25 5.8775 -0.8342
12 33 27 -6.3189 -0.3136
12 33 29 4.8405 0.8337
12 34 12 -8.6790 0.5443
12 34 14 -3.4221 -0.0434
12 34 16 -0.8679 -0.6786
12 34 18 -1.7511 1.2595
12 34 20 -0.0562 -0.3742
12 34 22 22.5045 0.3148
12 34 24 2.1721 -1.2609
12 34 26 3.0468 0.4433
12 34 28 -5.3245 -2.0659
12 35 13 2.9564 0.8509
12 35 15 0.8543 -2.2316
12 35 17 2.8667 0.6189
12 35 19 -1.6128 1.5454
12 35 21 16.1419 -1.3520
12 35 23 0.6482 1.5586
12 35 25 -4.2873 -1.6354
12 35 27 4.8258 3.3115
12 36 12 6.0637 -0.2078
12 36 14 -0.9177 1.9530
12 36 16 -1.9712 -1.3089
12 36 18 -1.3735 -2.0093
12 36 20 2.0084 1.0933
12 36 22 16.1259 -0.1953
12 36 24 -7.3635 1.0847
12 36 26 -3.8857 -2.8562
12 37 13 6.6809 -1.2117
12 37 15 8.3405 1.6008
12 37 17 0.6149 -0.7417
12 37 19 -7.3802 -0.7507
12 37 21 -17.3749 -0.4954
12 37 23 5.8100 -1.4397
12 37 25 9.4810 3.4664
12 38 12 2.9450 -0.4588
12 38 14 -7.7167 -0.4052
12 38 16 -2.5408 0.0727
12 38 18 2.4270 1.2902
12 38 20 0.6794 2.2697
12 38 22 13.9580 -0.1943
12 39 13 1.6622 0.6077
12 39 15 -1.7250 0.2700
12 39 17 -2.3577 -0.1884
12 39 19 0.8739 -0.5462
12 39 21 -12.7628 0.3313
12 40 12 -5.6405 0.1493
12 40 14 -3.8729 1.1857
12 40 16 -3.3945 -0.9235
12 40 18 -10.3075 -0.4564
12 41 13 0.2023 -1.8379
12 41 15 -0.9940 -0.4720
12 41 17 -16.7571 1.3195
12 42 12 0.4106 0.7264
12 42 14 7.7169 0.3482
13 14 13 -24.1714 -3.6454
13 15 14 -6.8750 -5.6481
13 16 13 -10.7711 0.5599
13 16 15 -16.4781 -0.9949
13 17 14 7.1359 -3.0064
13 17 16 33.2924 -2.1761
13 18 13 5.8462 1.7454
13 18 15 6.6794 -1.4525
13 18 17 -3.6791 -2.7818
13 19 14 -8.0032 3.9536
13 19 16 4.7081 -2.0758
13 19 18 20.2678 -1.5216
13 20 13 2.7409 -1.9480
13 20 15 6.5757 0.8662
13 20 17 -5.4343 0.1321
13 20 19 5.7403 -1.1937
13 21 14 -4.2195 -5.3691
13 21 16 -10.6485 4.4897
13 21 18 12.4380 0.3172
13 21 20 23.1315 -0.4121
13 22 13 -4.7086 2.5498
13 22 15 -2.0543 -0.9762
13 22 17 11.3604 -0.3743
13 22 19 -12.5535 -0.4545
13 22 21 -13.6883 0.9452
13 23 14 2.3037 1.8035
13 23 16 3.4274 -0.8281
13 23 18 -8.2243 0.0174
13 23 20 32.9644 -1.7877
13 23 22 24.2166 0.5210
13 24 13 3.1214 -1.5668
13 24 15 -10.0785 0.5117
13 24 17 5.0658 -0.4476
13 24 19 -2.0349 0.9330
13 24 21 15.4592 -2.2292
13 24 23 -18.2061 -0.1038
13 25 14 2.0789 -0.8315
13 25 16 -0.1263 0.7524
13 25 18 -8.4424 -0.5039
13 25 20 25.0111 1.1268
13 25 22 -10.9164 -0.9051
13 25 24 8.3046 0.4318
13 26 13 0.0974 -0.0565
13 26 15 4.4730 0.0474
13 26 17 -9.4275 0.9807
13 26 19 -6.6310 -0.6762
13 26 21 14.9193 0.9666
13 26 23 3.7570 -0.3399
13 26 25 0.6240 1.3507
13 27 14 3.8317 -0.2467
13 27 16 -10.0348 0.8867
13 27 18 5.9854 0.6248
13 27 20 -1.5847 -0.6506
13 27 22 -15.8547 0.1500
13 27 24 -15.1442 0.3485
13 27 26 -2.5143 -0.5825
13 28 13 -0.4147 0.6879
13 28 15 -1.6701 -0.6800
13 28 17 10.3785 -1.5703
13 28 19 -2.7972 1.7434
13 28 21 -3.3607 -0.9132
13 28 23 1.7571 0.4768
13 28 25 -3.7019 0.0727
13 28 27 -6.8984 0.2961
13 29 14 -5.1073 1.4278
13 29 16 -1.4473 -0.9775
13 29 18 0.6367 -1.8753
13 29 20 -4.3346 1.1157
13 29 22 -3.8166 -1.3842
13 29 24 8.7913 1.6939
13 29 26 -5.2033 -2.0174
13 29 28 -3.5595 -1.5479
13 30 13 -3.4537 -0.6324
13 30 15 2.1789 1.8582
13 30 17 -2.8073 0.6694
13 30 19 0.5710 -0.9114
13 30 21 10.7054 1.1480
13 30 23 3.0047 -0.8983
13 30 25 -0.7696 0.0379
13 30 27 3.2432 -0.8162
13 30 29 -20.2406 -2.6259
13 31 14 -6.2418 -3.9288
13 31 16 -4.2378 3.7921
13 31 18 -3.0933 1.0734
13 31 20 4.1678 -3.5613
13 31 22 -2.7671 2.0356
13 31 24 -0.7460 -0.4787
13 31 26 -1.2670 0.4303
13 31 28 0.3412 -1.2050
13 31 30 -13.1780 0.2792
13 32 13 -3.2851 0.1901
13 32 15 -4.2205 -1.7849
13 32 17 -1.4649 0.4566
13 32 19 2.2902 1.2661
13 32 21 -11.7445 -0.6753
13 32 23 -9.5940 0.1524
13 32 25 -0.9295 0.4124
13 32 27 3.7119 1.0669
13 32 29 0.5999 -0.6628
13 33 14 2.9557 1.9475
13 33 16 -0.6433 -3.4675
13 33 18 3.3361 -0.1080
13 33 20 -8.8670 1.6315
13 33 22 -4.0540 -0.9429
13 33 24 -5.8492 -0.1046
13 33 26 -2.6842 0.0044
13 33 28 6.5862 0.8559
13 34 13 -2.5668 0.1281
13 34 15 -2.9301 2.2614
13 34 17 -1.1743 -1.5837
13 34 19 -2.2436 -0.1395
13 34 21 11.6720 0.2631
13 34 23 -2.2807 0.1491
13 34 25 7.9193 0.6047
13 34 27 -8.9677 -1.8307
13 35 14 -2.9551 -1.4995
13 35 16 -0.9793 3.6656
13 35 18 -1.3376 -1.3562
13 35 20 3.1776 -0.8426
13 35 22 19.0188 -0.8135
13 35 24 1.3755 1.4977
13 35 26 3.8088 0.4340
13 36 13 30.3768 -0.1942
13 36 15 3.7200 -2.1469
13 36 17 -2.4986 2.0930
13 36 19 2.0109 0.3117
13 36 21 13.9231 0.1361
13 36 23 2.1209 0.4147
13 36 25 -12.2320 -2.1561
13 37 14 -3.0958 -1.1986
13 37 16 -2.2743 -0.2190
13 37 18 -0.6647 0.8359
13 37 20 -3.2963 -0.5558
13 37 22 5.6029 1.0785
13 37 24 1.2290 1.2739
13 38 13 -1.4776 0.3333
13 38 15 -2.4696 1.3574
13 38 17 -0.8923 -1.2679
13 38 19 13.3005 -0.5650
13 38 21 2.1858 0.0065
13 39 14 6.6959 0.1618
13 39 16 0.8011 0.1914
13 39 18 4.2392 -0.5784
13 39 20 -0.9901 -1.3016
13 40 13 -9.7603 0.4725
13 40 15 4.5752 -1.2678
13 40 17 -6.6045 0.7175
13 40 19 -5.0151 2.1790
13 41 14 2.1777 -0.4274
13 41 16 3.8627 0.7268
13 42 13 -8.3116 -1.5539
14 14 14 -38.6113 5.2330
14 15 15 6.7848 -8.5700
14 16 14 -4.3764 0.3947
14 16 16 9.7211 -5.7420
14 17 15 4.0806 -0.0092
14 17 17 22.5893 -8.2995
14 18 14 1.4394 -2.9359
14 18 16 -7.0675 2.1734
14 18 18 -0.7991 -8.1988
14 19 15 -0.6401 5.6396
14 19 17 -14.2648 0.9214
14 19 19 0.2445 -4.1359
14 20 14 -0.0918 2.6700
14 20 16 -0.1248 0.3554
14 20 18 -7.4025 -0.3269
14 20 20 -5.7381 1.6174
14 21 15 10.5266 -2.2401
14 21 17 1.4026 2.3759
14 21 19 -11.0017 0.0797
14 21 21 36.7653 2.3302
14 22 14 -3.6184 -1.9725
14 22 16 10.0087 -3.4703
14 22 18 -8.5482 -0.8012
14 22 20 21.5182 0.0245
14 22 22 -7.8577 3.5046
14 23 15 19.4862 1.1055
14 23 17 8.4501 -0.4666
14 23 19 -14.4476 -0.6085
14 23 21 -5.2652 2.2565
14 23 23 -1.2210 5.1681
14 24 14 -27.9342 -2.2552
14 24 16 15.1574 1.7439
14 24 18 -16.2463 -0.8595
14 24 20 12.4093 -2.3202
14 24 22 -4.1616 1.2719
14 24 24 17.6435 5.7266
14 25 15 -24.0225 1.5154
14 25 17 10.2919 3.5219
14 25 19 -11.3953 1.9381
14 25 21 7.4347 -3.8452
14 25 23 0.0179 1.0005
14 25 25 2.1289 3.8680
14 26 14 -2.2742 0.0953
14 26 16 1.2729 -4.3443
14 26 18 -8.3274 0.1144
14 26 20 11.3263 1.7900
14 26 22 -11.1747 -2.7973
14 26 24 0.8715 -0.4562
14 26 26 -8.8426 -0.2547
14 27 15 -4.5488 3.0811
14 27 17 -1.2186 -4.5748
14 27 19 -0.0373 0.3316
14 27 21 3.8535 3.5797
14 27 23 0.2619 -3.1657
14 27 25 -17.5401 0.3531
14 27 27 5.9929 -0.6850
14 28 14 8.9298 -1.3610
14 28 16 -2.9824 1.9876
14 28 18 1.3511 -1.3970
14 28 20 -0.6396 -0.5276
14 28 22 -2.7697 1.7261
14 28 24 6.4296 -1.6150
14 28 26 3.1930 -0.3735
14 28 28 -4.4176 -3.2868
14 29 15 0.6290 -3.2981
14 29 17 -3.4582 5.9213
14 29 19 6.2969 -1.5466
14 29 21 -1.4346 -0.5909
14 29 23 -12.9823 0.6581
14 29 25 -4.7252 0.6854
14 29 27 -3.3509 0.4800
14 29 29 3.3186 -4.6149
14 30 14 0.4935 0.2336
14 30 16 -0.6274 -2.9951
14 30 18 2.3945 1.4399
14 30 20 5.2482 -0.5094
14 30 22 7.3006 0.8802
14 30 24 7.5754 -1.4637
14 30 26 -0.4889 2.8797
14 30 28 -3.9719 2.2550
14 30 30 9.2070 -7.2229
14 31 15 -1.4673 1.8819
14 31 17 -1.4909 -2.0526
14 31 19 0.7176 -0.6807
14 31 21 5.3368 0.0447
14 31 23 6.8128 1.8159
14 31 25 2.0851 -3.4788
14 31 27 -0.9321 1.4769
14 31 29 2.8176 2.2509
14 31 31 2.1281 -4.5515
14 32 14 -1.6827 -3.2070
14 32 16 9.7356 1.1991
14 32 18 -3.0112 -0.0369
14 32 20 -2.6585 -0.0778
14 32 22 0.2096 0.0303
14 32 24 1.2255 1.5341
14 32 26 -2.1579 -2.0459
14 32 28 -2.0210 -0.1597
14 32 30 -2.8356 2.8323
14 33 15 -4.5878 0.7686
14 33 17 1.5006 0.7786
14 33 19 1.7186 1.0500
14 33 21 -14.6556 -0.5780
14 33 23 -4.1411 -1.7813
14 33 25 -4.8062 1.4215
14 33 27 10.2845 0.0486
14 33 29 -1.4794 -0.7199
14 34 14 7.6313 2.7437
14 34 16 -2.4439 -3.1476
14 34 18 -4.5957 -0.5668
14 34 20 3.5069 1.9400
14 34 22 -13.7995 -0.9378
14 34 24 1.1760 -0.3542
14 34 26 -3.1570 0.5013
14 34 28 -7.0154 1.2979
14 35 15 1.6195 1.9369
14 35 17 -4.1999 -1.1242
14 35 19 -5.0824 0.5229
14 35 21 -13.0238 0.6121
14 35 23 -4.1771 0.1742
14 35 25 9.6762 0.7131
14 36 14 4.6848 -2.6883
14 36 16 0.3312 0.4158
14 36 18 1.0968 -0.2910
14 36 20 4.0442 -1.3451
14 36 22 -8.0782 -0.0620
14 36 24 1.0216 -1.5695
14 37 15 -1.4984 -0.6159
14 37 17 3.0478 2.1161
14 37 19 -8.7409 -0.9061
14 37 21 -13.7046 0.6642
14 37 23 6.5661 1.7821
14 38 14 3.6007 0.5447
14 38 16 -0.3155 -1.8529
14 38 18 -1.3281 -0.0396
14 38 20 -5.1784 0.1618
14 38 22 -2.0406 -1.2398
14 39 15 0.5284 0.7295
14 39 17 3.0495 0.2418
14 39 19 -15.6028 0.6826
14 40 14 -3.5177 -0.2933
14 40 16 -7.6537 -0.1438
14 40 18 11.0259 -0.1789
14 41 15 12.0254 0.8391
15 16 15 36.6035 4.1768
15 17 16 17.1494 5.8169
15 18 15 7.3564 0.7654
15 18 17 6.7936 3.1731
15 19 16 -0.6657 -1.9269
15 19 18 -3.2313 5.7607
15 20 15 0.6688 -3.3526
15 20 17 5.0080 -0.8279
15 20 19 -13.8735 0.2681
15 21 16 7.7016 -2.4716
15 21 18 22.4480 1.7009
15 21 20 -2.0761 -2.3839
15 22 15 -13.4985 2.6901
15 22 17 1.2807 1.7056
15 22 19 3.3056 0.7139
15 22 21 13.3626 -1.9221
15 23 16 19.3990 -0.3551
15 23 18 -26.0328 1.8634
15 23 20 31.3665 1.1488
15 23 22 -10.6232 -2.2470
15 24 15 18.0329 -1.2152
15 24 17 -6.5768 -2.7434
15 24 19 6.5468 0.9526
15 24 21 -13.2058 -0.7577
15 24 23 0.1299 -1.5034
15 25 16 9.8114 2.4544
15 25 18 -10.9202 -3.9143
15 25 20 19.2315 0.6102
15 25 22 -19.5880 0.8363
15 25 24 19.8904 1.0461
15 26 15 -11.5178 -1.0139
15 26 17 8.6232 2.0994
15 26 19 4.6214 -0.8646
15 26 21 4.1386 0.8036
15 26 23 8.3870 -0.5374
15 26 25 -13.3902 1.0902
15 27 16 6.6980 -1.4543
15 27 18 -2.4297 4.5572
15 27 20 -7.6420 -1.9370
15 27 22 14.7795 0.2947
15 27 24 2.6416 0.2662
15 27 26 0.1934 1.1222
15 28 15 -8.9786 2.1541
15 28 17 -2.5557 -2.1895
15 28 19 1.5589 0.0709
15 28 21 -2.5027 -0.3678
15 28 23 -5.5885 1.4174
15 28 25 11.1804 -0.0605
15 28 27 10.0423 1.0189
15 29 16 1.7204 1.2020
15 29 18 -0.7982 -2.5160
15 29 20 1.9661 0.9439
15 29 22 -3.2076 -1.1494
15 29 24 -14.4080 0.6048
15 29 26 -3.7219 0.8300
15 29 28 13.4265 -0.0279
15 30 15 10.2259 -2.0833
15 30 17 -5.7709 1.0001
15 30 19 -1.2535 1.1366
15 30 21 -3.3288 -0.9810
15 30 23 -12.2849 -0.4602
15 30 25 -2.6818 -0.8384
15 30 27 -3.3002 -0.6032
15 30 29 23.2418 1.3198
15 31 16 2.7284 -1.3512
15 31 18 1.5135 1.5458
15 31 20 -6.3287 1.1321
15 31 22 3.6271 -1.1387
15 31 24 -0.6733 1.1491
15 31 26 0.6782 -0.3936
15 31 28 -1.2891 0.8218
15 31 30 11.1991 -0.7571
15 32 15 -2.9209 1.7521
15 32 17 2.5969 -2.6358
15 32 19 -0.5719 -0.4688
15 32 21 5.1198 0.8082
15 32 23 17.7871 -0.4740
15 32 25 0.5297 0.6706
15 32 27 -2.7907 -1.7766
15 32 29 -2.4147 1.5231
15 33 16 -3.2019 2.9404
15 33 18 0.4500 -0.8551
15 33 20 1.3238 -0.9962
15 33 22 -2.4437 0.2585
15 33 24 0.7952 0.3790
15 33 26 3.0602 0.4008
15 33 28 -4.1977 -3.7483
15 34 15 4.3355 -0.8046
15 34 17 3.4761 1.7678
15 34 19 -0.2081 -1.1213
15 34 21 -3.1144 0.1663
15 34 23 -4.3475 0.5998
15 34 25 -6.4734 -0.7417
15 34 27 10.5464 3.5835
15 35 16 0.9963 -0.5592
15 35 18 6.8180 1.4180
15 35 20 -5.8984 -0.7012
15 35 22 2.7031 0.4709
15 35 24 4.3652 0.1669
15 35 26 -7.2552 -3.0279
15 36 15 -2.7594 -0.4400
15 36 17 -9.1106 -1.3179
15 36 19 9.8965 0.9277
15 36 21 -2.6330 -0.1860
15 36 23 -5.3201 -0.8512
15 37 16 0.6392 -0.8577
15 37 18 0.4769 0.4985
15 37 20 -1.5828 0.2957
15 37 22 6.0319 0.0948
15 38 15 3.4399 1.3449
15 38 17 -6.6058 -0.2884
15 38 19 1.6307 -0.4309
15 38 21 -11.0493 -1.0494
15 39 16 0.6107 1.9178
15 39 18 -9.8585 0.0495
15 40 15 0.3063 -1.2511
15 40 17 11.5982 0.9189
16 16 16 27.1060 -9.6211
16 17 17 -19.1958 5.1351
16 18 16 3.8201 2.9716
16 18 18 4.0413 -1.3337
16 19 17 1.9953 2.1964
16 19 19 5.7596 3.1215
16 20 16 4.9096 0.0057
16 20 18 -9.4097 0.5564
16 20 20 -9.4294 4.0942
16 21 17 -4.3794 -4.6738
16 21 19 -3.1726 1.3275
16 21 21 4.2130 0.6082
16 22 16 1.4078 3.8704
16 22 18 9.1912 -4.8620
16 22 20 13.2997 1.6702
16 22 22 -22.2257 -1.4676
16 23 17 -7.0896 0.6587
16 23 19 -1.7714 -2.7982
16 23 21 -12.5035 -0.4858
16 23 23 -7.9432 -0.3940
16 24 16 -2.2860 0.2871
16 24 18 2.6957 2.5633
16 24 20 4.0954 1.7940
16 24 22 -1.0122 -0.6559
16 24 24 9.7043 0.9519
16 25 17 -12.4941 -0.9046
16 25 19 17.1201 -0.0997
16 25 21 -14.9295 2.7101
16 25 23 1.2311 -1.7897
16 25 25 5.4598 0.0546
16 26 16 -4.0761 2.4199
16 26 18 -1.2385 -0.3292
16 26 20 2.2117 -0.2097
16 26 22 -19.7097 0.5676
16 26 24 4.3270 -2.2243
16 26 26 5.3598 1.4789
16 27 17 0.5192 0.4473
16 27 19 -0.5233 -1.8178
16 27 21 11.6571 -1.9454
16 27 23 -4.9071 2.8106
16 27 25 -7.4430 0.4187
16 27 27 -8.8115 1.5064
16 28 16 6.2761 0.5747
16 28 18 -4.9875 1.0527
16 28 20 -0.7941 0.0381
16 28 22 3.6405 0.2436
16 28 24 10.8095 -2.5775
16 28 26 1.9547 -1.4856
16 28 28 1.2601 2.8448
16 29 17 3.4564 -3.0297
16 29 19 -4.0158 1.0324
16 29 21 -1.3854 1.2201
16 29 23 -2.2112 -0.0331
16 29 25 1.6596 0.1717
16 29 27 -3.7192 0.5100
16 29 29 0.0371 2.3828
16 30 16 -4.0678 1.8310
16 30 18 -4.8514 -1.1202
16 30 20 1.4770 0.0407
16 30 22 -8.7699 -0.2199
16 30 24 1.9386 0.8940
16 30 26 2.2360 -1.5825
16 30 28 0.3972 -0.3798
16 30 30 -1.7606 2.5412
16 31 17 -4.2278 2.3202
16 31 19 -0.1837 -0.4352
16 31 21 0.7347 -0.3150
16 31 23 -6.4704 -1.0392
16 31 25 -4.6232 2.1672
16 31 27 -2.5217 0.0523
16 31 29 7.6479 -0.3234
16 32 16 -2.6858 -1.9278
16 32 18 6.4647 0.9978
16 32 20 2.8594 0.4929
16 32 22 3.4325 0.3449
16 32 24 -4.2105 -2.0248
16 32 26 4.2428 0.6753
16 32 28 -1.3081 1.0527
16 33 17 1.1001 -0.8371
16 33 19 -2.3122 -0.7944
16 33 21 1.3908 0.1093
16 33 23 6.1375 2.5223
16 33 25 2.1733 -0.6610
16 33 27 -1.7548 0.5890
16 34 16 -4.8528 3.3721
16 34 18 4.9750 -0.3969
16 34 20 -2.4051 -0.4118
16 34 22 -2.3504 0.2146
16 34 24 0.8342 -1.7128
16 34 26 2.3319 0.0901
16 35 17 -3.2996 0.3534
16 35 19 0.1067 -0.2967
16 35 21 1.2605 0.2191
16 35 23 5.9018 -0.5906
16 35 25 -4.5853 -0.7300
16 36 16 4.8760 -0.5261
16 36 18 -4.2353 -0.3471
16 36 20 -13.6839 1.2658
16 36 22 3.8467 0.0417
16 36 24 -0.5831 1.1873
16 37 17 -4.6640 -0.5291
16 37 19 -4.0743 -0.2914
16 37 21 7.8267 -0.5272
16 38 16 28.3455 0.1990
16 38 18 -1.2861 0.2767
16 38 20 2.6589 1.0618
16 39 17 -16.7046 -1.6673
16 40 16 5.3519 3.7282
17 18 17 1.7258 -2.2552
17 19 18 15.7209 -3.5022
17 20 17 -14.4784 -1.8220
17 20 19 13.9747 -2.1181
17 21 18 11.0372 3.1166
17 21 20 9.7405 -3.8721
17 22 17 11.9869 2.3047
17 22 19 -12.3845 2.0950
17 22 21 -11.8054 1.0920
17 23 18 6.9373 0.9959
17 23 20 -4.3331 -1.8965
17 23 22 -23.8992 0.5695
17 24 17 -13.0291 -0.4810
17 24 19 28.8938 -1.7638
17 24 21 14.0213 0.3443
17 24 23 37.2282 -0.0592
17 25 18 -6.1970 3.2801
17 25 20 -13.2715 -2.2107
17 25 22 15.3489 -0.8290
17 25 24 18.0325 0.2386
17 26 17 -1.2930 -1.0449
17 26 19 -4.4189 2.0300
17 26 21 -5.4675 -1.2362
17 26 23 6.9934 0.9243
17 26 25 2.6376 -1.3343
17 27 18 -0.3992 -2.4413
17 27 20 -1.1161 2.2463
17 27 22 4.1150 -1.3212
17 27 24 -10.9682 1.0523
17 27 26 4.7266 -1.4846
17 28 17 -5.9875 2.0733
17 28 19 -0.6214 -1.1737
17 28 21 -2.1700 1.2907
17 28 23 9.2086 -0.8346
17 28 25 -9.2584 1.1629
17 28 27 -1.5068 -0.3583
17 29 18 -4.1809 2.3491
17 29 20 4.7598 -1.8757
17 29 22 8.0390 1.4026
17 29 24 11.9249 -0.6499
17 29 26 0.7614 0.0722
17 29 28 -9.9608 -0.8472
17 30 17 15.0402 -1.8180
17 30 19 -3.7455 0.4594
17 30 21 -5.6362 -0.8557
17 30 23 -6.8849 1.0298
17 30 25 6.5387 -0.7522
17 30 27 -2.6891 -0.0436
17 30 29 -20.3187 -1.0861
17 31 18 5.2912 -1.1542
17 31 20 -2.3507 0.4581
17 31 22 -8.4207 -0.9955
17 31 24 -2.3697 1.5711
17 31 26 -0.9881 0.2271
17 31 28 5.8511 -2.2964
17 32 17 -13.0527 1.1421
17 32 19 0.3074 0.4395
17 32 21 2.7860 -0.3090
17 32 23 -7.0856 -1.2533
17 32 25 5.5760 0.0825
17 32 27 -1.4914 0.2810
17 33 18 2.0313 0.4376
17 33 20 -0.9249 0.4906
17 33 22 3.7965 0.0566
17 33 24 1.3822 0.0961
17 33 26 -3.9699 -1.9240
17 34 17 1.0433 -0.2011
17 34 19 5.7523 0.3039
17 34 21 1.2106 0.0000
17 34 23 1.7038 0.0070
17 34 25 -0.0705 1.5268
17 35 18 -1.1300 1.0211
17 35 20 0.4331 -1.8445
17 35 22 12.5417 0.2437
17 35 24 0.9171 0.6862
17 36 17 4.6192 -1.4049
17 36 19 -4.1056 1.3704
17 36 21 -5.6211 -0.1968
17 36 23 -6.3276 0.1808
17 37 18 3.5847 -1.9834
17 37 20 13.5077 0.1835
17 38 17 -5.1184 2.8996
17 38 19 -8.6573 -0.8684
18 18 18 -1.0997 6.0563
18 19 19 1.6710 -2.8484
18 20 18 -8.5709 -2.8285
18 20 20 20.7423 0.9398
18 21 19 12.2933 -0.9087
18 21 21 -12.2861 -2.4634
18 22 18 6.7850 -2.1365
18 22 20 0.8909 -0.2343
18 22 22 -12.3590 -4.2351
18 23 19 -4.0951 3.5624
18 23 21 -6.3581 0.0352
18 23 23 1.8499 -2.3772
18 24 18 5.6485 -2.7520
18 24 20 3.7450 1.8067
18 24 22 6.8017 0.8429
18 24 24 5.3008 -2.9659
18 25 19 1.9553 -0.7153
18 25 21 0.1352 0.7593
18 25 23 1.2740 -0.2045
18 25 25 2.0845 -2.0002
18 26 18 15.2808 -3.1044
18 26 20 6.4001 -0.0315
18 26 22 -8.7221 2.0764
18 26 24 2.5235 1.0143
18 26 26 -2.0252 -3.6661
18 27 19 4.2497 1.6849
18 27 21 6.5548 0.0796
18 27 23 0.9525 -0.3786
18 27 25 -4.9736 -0.7222
18 27 27 1.8901 -1.8472
18 28 18 7.8734 -1.4761
18 28 20 -6.9952 -0.3353
18 28 22 10.9720 -2.3351
18 28 24 3.6174 1.8424
18 28 26 -1.9020 1.0690
18 28 28 1.0139 -1.6869
18 29 19 4.7078 0.6108
18 29 21 7.2694 -1.0519
18 29 23 14.0407 -0.5648
18 29 25 -4.5575 0.2148
18 29 27 4.7913 -1.3821
18 29 29 -18.7794 -0.4978
18 30 18 0.1230 -1.0974
18 30 20 -0.1748 0.6020
18 30 22 11.0896 1.1283
18 30 24 3.2154 -1.3837
18 30 26 -1.0789 1.4085
18 30 28 -2.0518 1.7742
18 30 30 -3.9373 -0.7206
18 31 19 -1.4210 0.2654
18 31 21 -6.3793 2.5668
18 31 23 -2.0692 -0.4165
18 31 25 5.1682 -1.4098
18 31 27 -12.5626 -0.4477
18 31 29 7.8421 -1.1182
18 32 18 1.5510 -2.2200
18 32 20 -3.6865 -1.3243
18 32 22 -4.5705 0.9612
18 32 24 -0.3799 0.2773
18 32 26 -4.9340 1.7404
18 32 28 1.7081 0.6279
18 33 19 0.3883 0.6989
18 33 21 -0.9122 -2.0076
18 33 23 -4.1370 0.2090
18 33 25 -1.1256 0.2017
18 34 18 -11.5766 0.0056
18 34 20 4.3131 1.3592
18 34 22 -5.2671 -1.5067
18 34 24 -3.3549 0.7577
18 35 19 1.5551 -0.5365
18 35 21 -1.7510 2.4203
18 35 23 5.9310 -0.7144
18 36 18 5.3465 -0.9126
18 36 20 2.2586 -0.9538
18 36 22 -2.6870 -0.0323
18 37 19 1.4570 0.9775
18 37 21 -0.6726 -1.0419
18 38 18 -9.6547 -4.6071
19 20 19 -0.9648 1.6775
19 21 20 -1.7726 3.0749
19 22 19 -5.3912 -0.1712
19 22 21 -13.9112 2.4246
19 23 20 9.6946 -0.4479
19 23 22 4.1625 0.9244
19 24 19 3.2714 -0.7011
19 24 21 -35.5268 -0.7355
19 24 23 -33.8334 -0.8300
19 25 20 -0.2549 -2.8724
19 25 22 -5.7026 3.4964
19 25 24 16.6068 -0.2176
19 26 19 20.2589 0.5170
19 26 21 24.7271 -1.5297
19 26 23 -19.9162 0.4969
19 26 25 21.0107 0.3585
19 27 20 18.2800 0.1931
19 27 22 1.9242 -2.3110
19 27 24 -6.5321 0.3543
19 27 26 -13.0522 1.2628
19 28 19 0.8667 -0.2142
19 28 21 -4.1617 1.8583
19 28 23 -2.3691 0.1230
19 28 25 7.1228 0.5272
19 28 27 0.6915 1.3568
19 29 20 -3.8050 -1.1910
19 29 22 7.7649 1.6260
19 29 24 -5.7167 0.7520
19 29 26 4.3225 -1.2393
19 29 28 1.9285 0.7998
19 30 19 -1.5612 -0.0130
19 30 21 -7.1329 -0.7632
19 30 23 5.8424 -0.4484
19 30 25 -13.0369 -0.1414
19 30 27 -1.5425 0.2484
19 30 29 -14.7066 0.7845
19 31 20 -1.5743 -1.2044
19 31 22 1.8261 -1.1423
19 31 24 3.6797 0.0081
19 31 26 1.3375 0.5678
19 31 28 -3.9383 0.1151
19 32 19 7.3789 0.0318
19 32 21 -6.6753 0.7698
19 32 23 -7.0026 0.8457
19 32 25 2.4238 -1.5566
19 32 27 -4.0421 -0.0902
19 33 20 -3.6404 -0.0534
19 33 22 -12.9292 1.0614
19 33 24 0.1189 -1.0017
19 33 26 -5.5612 0.9207
19 34 19 -4.9637 0.3215
19 34 21 3.5152 -0.8978
19 34 23 -3.2435 0.3058
19 35 20 0.8337 0.0360
19 35 22 8.2095 -0.5047
19 36 19 4.3673 -1.1892
19 36 21 9.2913 0.5145
19 37 20 0.5359 -3.1676
20 20 20 -10.5410 0.3798
20 21 21 11.5369 3.2825
20 22 20 -14.1226 -0.4983
20 22 22 10.2465 2.8801
20 23 21 -7.4429 -0.3087
20 23 23 4.4176 4.1539
20 24 20 6.0002 3.1739
20 24 22 -2.1180 -1.4830
20 24 24 0.3449 4.7547
20 25 21 2.5419 -2.4945
20 25 23 -7.0552 -1.1577
20 25 25 2.8112 3.4016
20 26 20 -0.0960 1.3300
20 26 22 -0.8682 -0.6303
20 26 24 9.1364 -0.2239
20 26 26 -12.4100 3.2036
20 27 21 -2.7827 0.8808
20 27 23 -1.8221 0.5784
20 27 25 3.7659 0.0633
20 27 27 -1.6589 1.4338
20 28 20 -10.8653 4.1282
20 28 22 0.6499 -0.2626
20 28 24 0.7206 -2.5157
20 28 26 1.9104 -0.8162
20 28 28 5.9852 1.0291
20 29 21 1.3600 -1.2998
20 29 23 -0.8496 -1.6103
20 29 25 -0.1618 0.4835
20 29 27 -2.4382 0.8694
20 29 29 -5.6952 -1.3281
20 30 20 9.0329 0.7319
20 30 22 16.6465 1.4534
20 30 24 -0.0839 1.2643
20 30 26 9.0547 -0.8850
20 30 28 0.7784 0.0853
20 31 21 8.1026 -1.7083
20 31 23 -0.5035 1.0448
20 31 25 -1.2426 0.1879
20 31 27 -10.6065 -1.4905
20 32 20 -11.0217 2.5550
20 32 22 4.3719 -1.8156
20 32 24 3.1786 1.3914
20 32 26 10.3053 0.1617
20 33 21 -6.9193 0.7436
20 33 23 -12.5286 -1.9490
20 33 25 6.1933 0.0501
20 34 20 -3.3390 1.5504
20 34 22 -5.2174 1.8378
20 34 24 5.8752 -1.1678
20 35 21 11.5422 -2.0207
20 36 20 4.2300 2.6796
21 22 21 -0.6853 -2.5975
21 23 22 4.1445 -1.6444
21 24 21 -35.4555 0.0790
21 24 23 31.4884 0.5098
21 25 22 2.6355 -2.2966
21 25 24 -18.0692 0.3082
21 26 21 -32.2544 2.2034
21 26 23 25.9670 -2.4686
21 26 25 -27.3469 -0.3350
21 27 22 3.3410 4.4454
21 27 24 8.4198 -2.2846
21 27 26 7.8711 -0.4677
21 28 21 6.0571 -2.4282
21 28 23 1.8298 3.3392
21 28 25 -0.5150 -1.1730
21 28 27 4.4208 0.1618
21 29 22 -1.3330 -1.6135
21 29 24 9.9576 1.2723
21 29 26 -5.6634 0.0757
21 29 28 6.2514 -0.0824
21 30 21 9.6757 1.8362
21 30 23 -14.7948 -1.6629
21 30 25 10.2942 0.6437
21 30 27 -4.6805 0.3574
21 31 22 -0.3628 1.4686
21 31 24 -6.9614 -1.2097
21 31 26 1.9725 -0.0554
21 32 21 1.2637 -0.4668
21 32 23 -8.5795 0.5024
21 32 25 0.4461 -0.2710
21 33 22 -2.4141 1.1347
21 33 24 -10.1017 0.1317
21 34 21 -5.0234 -1.3659
21 34 23 -2.2365 1.4316
22 22 22 -8.1108 -2.8493
22 23 23 -7.3190 -4.3991
22 24 22 -7.2962 1.4122
22 24 24 4.1004 -3.4660
22 25 23 2.5350 0.8082
22 25 25 2.2593 -3.3131
22 26 22 2.8947 -3.2230
22 26 24 -6.7089 2.3259
22 26 26 5.6495 -2.8627
22 27 23 1.9334 -0.0497
22 27 25 -3.6748 2.0212
22 27 27 -10.8974 -0.8877
22 28 22 -5.5879 0.0538
22 28 24 -1.6800 -0.3559
22 28 26 5.2665 -0.4817
22 28 28 8.2808 -0.1881
22 29 23 1.8346 1.4486
22 29 25 -5.7092 -0.0935
22 29 27 -1.2418 -1.1709
22 30 22 -12.0051 -3.2993
22 30 24 9.7169 -1.0204
22 30 26 0.0169 1.0188
22 31 23 4.2474 0.4669
22 31 25 -7.4138 0.6407
22 32 22 -1.1247 -1.9884
22 32 24 0.7935 0.3260
22 33 23 5.7804 -0.6727
22 34 22 15.0664 -0.3800
23 24 23 -18.1978 1.9253
23 25 24 9.8987 0.3936
23 26 23 -20.6690 0.9247
23 26 25 18.3785 -0.6916
23 27 24 -7.7245 0.0951
23 27 26 -11.7214 0.5200
23 28 23 1.2040 -2.2034
23 28 25 7.6373 0.9590
23 28 27 -6.5658 -0.4593
23 29 24 -3.2197 -0.3549
23 29 26 1.4876 0.2037
23 30 23 6.3117 0.8425
23 30 25 -12.2290 -0.7874
23 31 24 -4.1049 -0.3970
23 32 23 11.9259 1.2595
24 24 24 -0.0130 1.2735
24 25 25 -3.7014 2.5730
24 26 24 -1.9237 0.3177
24 26 26 5.3725 0.2252
24 27 25 8.9527 -0.6110
24 27 27 -0.0359 0.6516
24 28 24 2.7803 1.7199
24 28 26 -0.5117 0.9722
24 29 25 -0.3673 -0.4760
24 30 24 -1.0074 1.1852
25 26 25 -12.9064 -1.2260
25 27 26 -1.9010 -0.1831
25 28 25 -14.5513 -0.6259
26 26 26 -6.5682 0.6427
26 27 27 8.9348 -0.8264
26 28 26 0.3247 -1.2276
0 0 0 0.0 0.0
;
_shelx_fab_checksum              12510
_olex2_submission_original_sample_id PCN224MnO2
_olex2_submission_special_instructions 'No special instructions were received'


####################################################################### 
# 
# This file contains crystal structure data downloaded from the 
# Cambridge Structural Database (CSD) hosted by the Cambridge 
# Crystallographic Data Centre (CCDC).
# 
# Full information about CCDC data access policies and citation 
# guidelines are available at http://www.ccdc.cam.ac.uk/access/V1 
# 
# Audit and citation data items may have been added by the CCDC. 
# Please retain this information to preserve the provenance of 
# this file and to allow appropriate attribution of the data. 
# 
#######################################################################

data_PCN224Mn
_database_code_depnum_ccdc_archive 'CCDC 1570585'
_audit_update_record             
;
2017-08-23 deposited with the CCDC.
2017-12-14 downloaded from the CCDC.
;
_audit_creation_date             2017-06-20
_audit_creation_method           
;
Olex2 1.2
(compiled Mar 28 2017 19:26:29 for OlexSys, GUI svn.r5337)
;
_shelx_SHELXL_version_number     2014/7
_chemical_name_common            ?
_chemical_name_systematic        PCN224Mn
_chemical_formula_moiety         '0.25(C576 H288 Mn12 N48 O208 Zr48)'
_chemical_formula_sum            'C144 H72 Mn3 N12 O52 Zr12'
_chemical_formula_weight         4061.59
_chemical_melting_point          ?
loop_
_atom_type_symbol
_atom_type_description
_atom_type_scat_dispersion_real
_atom_type_scat_dispersion_imag
_atom_type_scat_source
C C 0.0181 0.0091 'International Tables Vol C Tables 4.2.6.8 and 6.1.1.4'
H H 0.0000 0.0000 'International Tables Vol C Tables 4.2.6.8 and 6.1.1.4'
Mn Mn -0.5299 2.8052 'International Tables Vol C Tables 4.2.6.8 and 6.1.1.4'
N N 0.0311 0.0180 'International Tables Vol C Tables 4.2.6.8 and 6.1.1.4'
O O 0.0492 0.0322 'International Tables Vol C Tables 4.2.6.8 and 6.1.1.4'
Zr Zr -0.1862 2.2449 'International Tables Vol C Tables 4.2.6.8 and 6.1.1.4'

_shelx_space_group_comment       
;
The symmetry employed for this shelxl refinement is uniquely defined
by the following loop, which should always be used as a source of
symmetry information in preference to the above space-group names.
They are only intended as comments.
;
_space_group_crystal_system      cubic
_space_group_IT_number           229
_space_group_name_H-M_alt        'I m -3 m'
_space_group_name_Hall           '-I 4 2 3'
loop_
_space_group_symop_operation_xyz
'x, y, z'
'-y, x, z'
'-x, -y, z'
'y, -x, z'
'x, -z, y'
'x, -y, -z'
'x, z, -y'
'z, y, -x'
'-x, y, -z'
'-z, y, x'
'z, x, y'
'y, z, x'
'-y, -z, x'
'z, -x, -y'
'-y, z, -x'
'-z, -x, y'
'-z, x, -y'
'y, -z, -x'
'y, x, -z'
'-y, -x, -z'
'-x, z, y'
'-x, -z, -y'
'z, -y, x'
'-z, -y, -x'
'x+1/2, y+1/2, z+1/2'
'-y+1/2, x+1/2, z+1/2'
'-x+1/2, -y+1/2, z+1/2'
'y+1/2, -x+1/2, z+1/2'
'x+1/2, -z+1/2, y+1/2'
'x+1/2, -y+1/2, -z+1/2'
'x+1/2, z+1/2, -y+1/2'
'z+1/2, y+1/2, -x+1/2'
'-x+1/2, y+1/2, -z+1/2'
'-z+1/2, y+1/2, x+1/2'
'z+1/2, x+1/2, y+1/2'
'y+1/2, z+1/2, x+1/2'
'-y+1/2, -z+1/2, x+1/2'
'z+1/2, -x+1/2, -y+1/2'
'-y+1/2, z+1/2, -x+1/2'
'-z+1/2, -x+1/2, y+1/2'
'-z+1/2, x+1/2, -y+1/2'
'y+1/2, -z+1/2, -x+1/2'
'y+1/2, x+1/2, -z+1/2'
'-y+1/2, -x+1/2, -z+1/2'
'-x+1/2, z+1/2, y+1/2'
'-x+1/2, -z+1/2, -y+1/2'
'z+1/2, -y+1/2, x+1/2'
'-z+1/2, -y+1/2, -x+1/2'
'-x, -y, -z'
'y, -x, -z'
'x, y, -z'
'-y, x, -z'
'-x, z, -y'
'-x, y, z'
'-x, -z, y'
'-z, -y, x'
'x, -y, z'
'z, -y, -x'
'-z, -x, -y'
'-y, -z, -x'
'y, z, -x'
'-z, x, y'
'y, -z, x'
'z, x, -y'
'z, -x, y'
'-y, z, x'
'-y, -x, z'
'y, x, z'
'x, -z, -y'
'x, z, y'
'-z, y, -x'
'z, y, x'
'-x+1/2, -y+1/2, -z+1/2'
'y+1/2, -x+1/2, -z+1/2'
'x+1/2, y+1/2, -z+1/2'
'-y+1/2, x+1/2, -z+1/2'
'-x+1/2, z+1/2, -y+1/2'
'-x+1/2, y+1/2, z+1/2'
'-x+1/2, -z+1/2, y+1/2'
'-z+1/2, -y+1/2, x+1/2'
'x+1/2, -y+1/2, z+1/2'
'z+1/2, -y+1/2, -x+1/2'
'-z+1/2, -x+1/2, -y+1/2'
'-y+1/2, -z+1/2, -x+1/2'
'y+1/2, z+1/2, -x+1/2'
'-z+1/2, x+1/2, y+1/2'
'y+1/2, -z+1/2, x+1/2'
'z+1/2, x+1/2, -y+1/2'
'z+1/2, -x+1/2, y+1/2'
'-y+1/2, z+1/2, x+1/2'
'-y+1/2, -x+1/2, z+1/2'
'y+1/2, x+1/2, z+1/2'
'x+1/2, -z+1/2, -y+1/2'
'x+1/2, z+1/2, y+1/2'
'-z+1/2, y+1/2, -x+1/2'
'z+1/2, y+1/2, x+1/2'

_cell_length_a                   38.6720(10)
_cell_length_b                   38.6720(10)
_cell_length_c                   38.6720(10)
_cell_angle_alpha                90
_cell_angle_beta                 90
_cell_angle_gamma                90
_cell_volume                     57835(4)
_cell_formula_units_Z            4
_cell_measurement_reflns_used    9863
_cell_measurement_temperature    100
_cell_measurement_theta_max      64.91
_cell_measurement_theta_min      2.28
_shelx_estimated_absorpt_T_max   ?
_shelx_estimated_absorpt_T_min   ?
_exptl_absorpt_coefficient_mu    2.409
_exptl_absorpt_correction_T_max  0.7531
_exptl_absorpt_correction_T_min  0.6302
_exptl_absorpt_correction_type   multi-scan
_exptl_absorpt_process_details   
;
SADABS-2014/5 (Bruker,2014) was used for absorption correction.
wR2(int) was 0.0825 before and 0.0713 after correction.
The Ratio of minimum to maximum transmission is 0.8368.
The \l/2 correction factor is Not present.
;
_exptl_absorpt_special_details   ?
_exptl_crystal_colour            'dark violet'
_exptl_crystal_colour_modifier   dark
_exptl_crystal_colour_primary    violet
_exptl_crystal_density_diffrn    0.466
_exptl_crystal_density_meas      ?
_exptl_crystal_density_method    ?
_exptl_crystal_description       Cube
_exptl_crystal_F_000             7964
_exptl_crystal_size_max          0.204
_exptl_crystal_size_mid          0.2
_exptl_crystal_size_min          0.15
_exptl_transmission_factor_max   ?
_exptl_transmission_factor_min   ?
_diffrn_reflns_av_R_equivalents  0.0934
_diffrn_reflns_av_unetI/netI     0.0392
_diffrn_reflns_Laue_measured_fraction_full 1.000
_diffrn_reflns_Laue_measured_fraction_max 0.997
_diffrn_reflns_limit_h_max       44
_diffrn_reflns_limit_h_min       -46
_diffrn_reflns_limit_k_max       46
_diffrn_reflns_limit_k_min       -42
_diffrn_reflns_limit_l_max       44
_diffrn_reflns_limit_l_min       -45
_diffrn_reflns_number            154240
_diffrn_reflns_point_group_measured_fraction_full 1.000
_diffrn_reflns_point_group_measured_fraction_max 0.997
_diffrn_reflns_theta_full        67.679
_diffrn_reflns_theta_max         68.349
_diffrn_reflns_theta_min         2.285
_diffrn_ambient_temperature      100.0
_diffrn_detector_area_resol_mean ?
_diffrn_measured_fraction_theta_full 1.000
_diffrn_measured_fraction_theta_max 0.997
_diffrn_measurement_device_type  'Bruker APEX-II CCD'
_diffrn_measurement_method       '\f and \w scans'
_diffrn_radiation_type           CuK\a
_diffrn_radiation_wavelength     1.54178
_diffrn_source                   ?
_diffrn_special_details          
;
# start Validation Reply Form
#_vrf_PLAT430_PCN224Mn
#;
#PROBLEM: Short Inter D...A Contact  O3     ..  O4      ..       2.25 Ang.  
#RESPONSE: The short distance is a result of disorder in the Z6O8 cluster.
#;
#_vrf_PLAT213_PCN224Mn
#;
#PROBLEM: Atom Mn1             has ADP max/min Ratio .....        4.8 prolat
#RESPONSE: This elongated parameter arises from the disorder intrinsic to the system, in which atoms of the porphyrin are elongated out-of the plane
#;
#_vrf_PLAT241_PCN224Mn
#;
#PROBLEM: High   'MainMol' Ueq as Compared to Neighbors of         O2 Check 
#RESPONSE: The high equivalent for this atom is due to the disorder intrinsic to the structure that creates larger thermal factors for the atoms in the porphyrin unit.
#;
#_vrf_PLAT250_PCN224Mn
#;
#PROBLEM: Large U3/U1 Ratio for Average U(i,j) Tensor ....        5.8 Note  
#RESPONSE: This elongated parameter arising from the disorder intrinsic to the system, elongating atoms out of the plane of the porphyrin.
#;
# end Validation Reply Form
;
_diffrn_standards_number         0
_reflns_Friedel_coverage         0.000
_reflns_Friedel_fraction_full    .
_reflns_Friedel_fraction_max     .
_reflns_number_gt                4013
_reflns_number_total             4950
_reflns_special_details          
;
 Reflections were merged by SHELXL according to the crystal
 class for the calculation of statistics and refinement.
 
 Structure factors included contributions from the .fab file.
 
 _reflns_Friedel_fraction is defined as the number of unique
 Friedel pairs measured divided by the number that would be
 possible theoretically, ignoring centric projections and
 systematic absences.
;
_reflns_threshold_expression     'I > 2\s(I)'
_computing_cell_refinement       'SAINT v8.37A (Bruker, 2015)'
_computing_data_collection       ?
_computing_data_reduction        'SAINT v8.37A (Bruker, 2015)'
_computing_molecular_graphics    'Olex2 (Dolomanov et al., 2009)'
_computing_publication_material  'Olex2 (Dolomanov et al., 2009)'
_computing_structure_refinement  'ShelXL (Sheldrick, 2015)'
_computing_structure_solution    ?
_refine_diff_density_max         1.489
_refine_diff_density_min         -0.737
_refine_diff_density_rms         0.092
_refine_ls_extinction_coef       .
_refine_ls_extinction_method     none
_refine_ls_goodness_of_fit_ref   1.034
_refine_ls_hydrogen_treatment    constr
_refine_ls_matrix_type           full
_refine_ls_number_parameters     102
_refine_ls_number_reflns         4950
_refine_ls_number_restraints     211
_refine_ls_R_factor_all          0.0949
_refine_ls_R_factor_gt           0.0844
_refine_ls_restrained_S_all      1.237
_refine_ls_shift/su_max          0.000
_refine_ls_shift/su_mean         0.000
_refine_ls_structure_factor_coef Fsqd
_refine_ls_weighting_details     
'w=1/[\s^2^(Fo^2^)+(0.1790P)^2^+83.5939P] where P=(Fo^2^+2Fc^2^)/3'
_refine_ls_weighting_scheme      calc
_refine_ls_wR_factor_gt          0.2432
_refine_ls_wR_factor_ref         0.2639
_refine_special_details          ?
_olex2_refinement_description    
;
1. Fixed Uiso
 At 1.2 times of:
  All C(H) groups
2. Rigid bond restraints
 All non-hydrogen atoms
 with sigma for 1-2 distances of 0.01 and sigma for 1-3 distances of 0.01
3. Uiso/Uaniso restraints and constraints
All non-hydrogen atoms have similar U: within 2A with sigma of 0.04 and sigma
for terminal atoms of 0.08
Uanis(O2) \\sim Ueq, Uanis(O1) \\sim Ueq, Uanis(C8) \\sim Ueq, Uanis(Zr1) \\sim
Ueq, Uanis(Zr2) \\sim Ueq, Uanis(C7) \\sim Ueq, Uanis(O3) \\sim Ueq, Uanis(O4)
\\sim Ueq, Uanis(C6) \\sim Ueq, Uanis(C5) \\sim Ueq, Uanis(C4) \\sim Ueq,
Uanis(C3) \\sim Ueq, Uanis(C2) \\sim Ueq, Uanis(C1) \\sim Ueq, Uanis(N17) \\sim
Ueq, : with sigma of 0.03 and sigma for terminal atoms of 0.06
Uanis(Mn1) \\sim Ueq: with sigma of 0.01 and sigma for terminal atoms of 0.02
4. Others
 Sof(Zr1)=0.5*(1-FVAR(2))
 Sof(Zr2)=0.5*FVAR(2)
5.a Aromatic/amide H refined with riding coordinates:
 C1(H1), C5(H5), C6(H6)
;
_atom_sites_solution_hydrogens   geom
_atom_sites_solution_primary     ?
_atom_sites_solution_secondary   ?
loop_
_atom_site_label
_atom_site_type_symbol
_atom_site_fract_x
_atom_site_fract_y
_atom_site_fract_z
_atom_site_U_iso_or_equiv
_atom_site_adp_type
_atom_site_occupancy
_atom_site_site_symmetry_order
_atom_site_calc_flag
_atom_site_refinement_flags_posn
_atom_site_refinement_flags_adp
_atom_site_refinement_flags_occupancy
_atom_site_disorder_assembly
_atom_site_disorder_group
Zr1 Zr 0.28505(17) 0.28505(17) 0.22263(9) 0.0678(10) Uani 0.489(16) 2 d S TU P
. .
Zr2 Zr 0.29594(16) 0.29594(16) 0.22688(9) 0.0659(10) Uani 0.511(16) 2 d S TU P
. .
O1 O 0.32830(10) 0.27724(11) 0.18443(10) 0.1166(16) Uani 1 1 d . U . . .
O2 O 0.32327(16) 0.32327(16) 0.2479(2) 0.158(3) Uani 1 2 d S TU P . .
O3 O 0.25698(12) 0.25698(12) 0.19646(12) 0.0971(14) Uani 1 2 d S TU P . .
O4 O 0.28091(13) 0.28091(13) 0.28091(13) 0.0718(18) Uani 1 6 d S TU P . .
N17 N 0.5000 0.2502(3) 0.05168(12) 0.138(3) Uani 1 2 d S TU P . .
C1 C 0.48251(11) 0.2483(2) 0.10864(9) 0.138(3) Uani 1 1 d . U . . .
H1 H 0.4678 0.2476 0.1283 0.166 Uiso 1 1 calc R U . . .
C2 C 0.47199(10) 0.2496(2) 0.07330(10) 0.129(3) Uani 1 1 d . U . . .
C3 C 0.43735(9) 0.2500 0.06265(9) 0.120(3) Uani 1 2 d S TU P . .
C4 C 0.41012(10) 0.2500 0.08988(10) 0.109(3) Uani 1 2 d S TU P . .
C5 C 0.39228(13) 0.2206(2) 0.09665(14) 0.120(2) Uani 1 1 d . U . . .
H5 H 0.3974 0.2002 0.0840 0.144 Uiso 1 1 calc R U . . .
C6 C 0.36606(13) 0.21999(19) 0.12235(13) 0.1048(19) Uani 1 1 d . U . . .
H6 H 0.3533 0.1995 0.1270 0.126 Uiso 1 1 calc R U . . .
C7 C 0.35977(10) 0.2500 0.14023(10) 0.091(2) Uani 1 2 d S TU P . .
C8 C 0.33213(11) 0.2500 0.16787(11) 0.094(2) Uani 1 2 d S TU P . .
Mn1 Mn 0.5000 0.2500 0.0000 0.193(2) Uani 1 8 d S TU P A 2

loop_
_atom_site_aniso_label
_atom_site_aniso_U_11
_atom_site_aniso_U_22
_atom_site_aniso_U_33
_atom_site_aniso_U_23
_atom_site_aniso_U_13
_atom_site_aniso_U_12
Zr1 0.0614(13) 0.0614(13) 0.0806(10) 0.0396(9) 0.0396(9) 0.0234(13)
Zr2 0.0594(13) 0.0594(13) 0.0787(10) 0.0408(9) 0.0408(9) 0.0265(12)
O1 0.124(3) 0.122(3) 0.104(2) 0.071(2) 0.083(2) 0.067(2)
O2 0.134(3) 0.134(3) 0.207(7) 0.015(3) 0.015(3) 0.016(4)
O3 0.115(2) 0.115(2) 0.061(2) 0.0339(18) 0.0339(18) 0.082(2)
O4 0.0718(18) 0.0718(18) 0.0718(18) 0.027(2) 0.027(2) 0.027(2)
N17 0.026(2) 0.357(11) 0.031(2) 0.004(4) 0.000 0.000
C1 0.044(2) 0.347(10) 0.0230(16) -0.001(3) 0.0034(16) 0.003(4)
C2 0.0276(17) 0.329(9) 0.0300(17) 0.002(3) 0.0074(15) 0.005(3)
C3 0.0255(14) 0.309(11) 0.0255(14) 0.006(3) 0.0047(19) 0.006(3)
C4 0.0331(16) 0.260(9) 0.0331(16) 0.009(3) 0.013(2) 0.009(3)
C5 0.059(3) 0.235(7) 0.065(3) -0.009(4) 0.025(2) 0.025(4)
C6 0.062(3) 0.179(5) 0.073(3) 0.010(3) 0.034(2) 0.032(3)
C7 0.053(2) 0.168(6) 0.053(2) 0.035(3) 0.027(3) 0.035(3)
C8 0.076(3) 0.131(6) 0.076(3) 0.043(3) 0.048(3) 0.043(3)
Mn1 0.0233(5) 0.532(7) 0.0233(5) 0.000 0.000 0.000

_geom_special_details            
;
 All esds (except the esd in the dihedral angle between two l.s. planes)
 are estimated using the full covariance matrix.  The cell esds are taken
 into account individually in the estimation of esds in distances, angles
 and torsion angles; correlations between esds in cell parameters are only
 used when they are defined by crystal symmetry.  An approximate (isotropic)
 treatment of cell esds is used for estimating esds involving l.s. planes.
;
loop_
_geom_bond_atom_site_label_1
_geom_bond_atom_site_label_2
_geom_bond_distance
_geom_bond_site_symmetry_2
_geom_bond_publ_flag
Zr1 Zr1 2.743(15) 84 ?
Zr1 Zr1 2.743(15) 83 ?
Zr1 Zr2 3.246(15) 84 ?
Zr1 Zr2 3.246(15) 83 ?
Zr1 Zr2 0.618(3) . ?
Zr1 O1 2.252(4) . ?
Zr1 O1 2.252(4) 68 ?
Zr1 O2 2.308(14) . ?
Zr1 O3 1.943(3) 84 ?
Zr1 O3 1.839(12) . ?
Zr1 O3 1.943(3) 83 ?
Zr1 O4 2.265(6) . ?
Zr2 Zr1 3.246(15) 84 ?
Zr2 Zr1 3.246(15) 83 ?
Zr2 Zr1 3.643(5) 12 ?
Zr2 Zr1 3.643(5) 11 ?
Zr2 O1 2.187(4) 68 ?
Zr2 O1 2.187(4) . ?
Zr2 O2 1.702(14) . ?
Zr2 O3 2.160(5) 83 ?
Zr2 O3 2.434(12) . ?
Zr2 O3 2.160(5) 84 ?
Zr2 O4 2.246(3) . ?
O1 C8 1.242(5) . ?
O3 Zr1 1.943(3) 83 ?
O3 Zr1 1.943(3) 84 ?
O3 Zr2 2.160(5) 83 ?
O3 Zr2 2.160(5) 84 ?
O4 Zr1 2.265(6) 11 ?
O4 Zr1 2.265(6) 12 ?
O4 Zr2 2.245(3) 12 ?
O4 Zr2 2.245(3) 11 ?
N17 C2 1.369(5) . ?
N17 C2 1.369(5) 54_655 ?
N17 Mn1 1.998(5) . ?
C1 C1 1.353(9) 54_655 ?
C1 C2 1.427(5) . ?
C2 C3 1.402(4) . ?
C3 C2 1.402(4) 48 ?
C3 C4 1.489(7) . ?
C4 C5 1.354(8) 48 ?
C4 C5 1.354(8) . ?
C5 C6 1.420(6) . ?
C6 C7 1.373(7) . ?
C7 C6 1.373(7) 48 ?
C7 C8 1.512(7) . ?
C8 O1 1.242(5) 48 ?
Mn1 N17 1.999(5) 82 ?
Mn1 N17 1.999(5) 80_554 ?
Mn1 N17 1.999(5) 51 ?

loop_
_geom_angle_atom_site_label_1
_geom_angle_atom_site_label_2
_geom_angle_atom_site_label_3
_geom_angle
_geom_angle_site_symmetry_1
_geom_angle_site_symmetry_3
_geom_angle_publ_flag
Zr1 Zr1 Zr1 77.0(4) 83 84 ?
Zr1 Zr1 Zr2 74.4(3) 84 83 ?
Zr1 Zr1 Zr2 74.4(3) 83 84 ?
Zr1 Zr1 Zr2 6.89(8) 84 84 ?
Zr1 Zr1 Zr2 6.89(8) 83 83 ?
Zr2 Zr1 Zr1 140.9(2) . 83 ?
Zr2 Zr1 Zr1 140.9(2) . 84 ?
Zr2 Zr1 Zr2 144.42(15) . 83 ?
Zr2 Zr1 Zr2 144.42(15) . 84 ?
Zr2 Zr1 Zr2 71.1(3) 84 83 ?
Zr2 Zr1 O1 76.1(4) . 68 ?
Zr2 Zr1 O1 76.1(4) . . ?
Zr2 Zr1 O2 9.7(4) . . ?
Zr2 Zr1 O3 162.0(5) . . ?
Zr2 Zr1 O3 102.2(4) . 83 ?
Zr2 Zr1 O3 102.2(4) . 84 ?
Zr2 Zr1 O4 80.3(5) . . ?
O1 Zr1 Zr1 82.9(2) . 83 ?
O1 Zr1 Zr1 130.4(4) 68 83 ?
O1 Zr1 Zr1 82.9(2) 68 84 ?
O1 Zr1 Zr1 130.4(4) . 84 ?
O1 Zr1 Zr2 123.5(4) . 84 ?
O1 Zr1 Zr2 80.3(2) 68 84 ?
O1 Zr1 Zr2 80.3(2) . 83 ?
O1 Zr1 Zr2 123.5(4) 68 83 ?
O1 Zr1 O1 76.6(2) 68 . ?
O1 Zr1 O2 83.6(3) . . ?
O1 Zr1 O2 83.6(3) 68 . ?
O1 Zr1 O4 134.1(3) . . ?
O1 Zr1 O4 134.1(3) 68 . ?
O2 Zr1 Zr1 138.4(2) . 84 ?
O2 Zr1 Zr1 138.4(2) . 83 ?
O2 Zr1 Zr2 143.39(15) . 83 ?
O2 Zr1 Zr2 143.39(15) . 84 ?
O3 Zr1 Zr1 108.5(4) 84 83 ?
O3 Zr1 Zr1 42.0(2) 83 83 ?
O3 Zr1 Zr1 45.0(3) . 84 ?
O3 Zr1 Zr1 108.5(4) 83 84 ?
O3 Zr1 Zr1 45.0(3) . 83 ?
O3 Zr1 Zr1 42.0(2) 84 84 ?
O3 Zr1 Zr2 48.3(2) 84 84 ?
O3 Zr1 Zr2 109.0(4) 84 83 ?
O3 Zr1 Zr2 39.2(2) . 84 ?
O3 Zr1 Zr2 39.2(2) . 83 ?
O3 Zr1 Zr2 109.0(4) 83 84 ?
O3 Zr1 Zr2 48.3(2) 83 83 ?
O3 Zr1 O1 159.53(18) 84 . ?
O3 Zr1 O1 83.14(14) 83 . ?
O3 Zr1 O1 89.9(3) . . ?
O3 Zr1 O1 83.14(14) 84 68 ?
O3 Zr1 O1 89.9(3) . 68 ?
O3 Zr1 O1 159.53(18) 83 68 ?
O3 Zr1 O2 97.4(3) 83 . ?
O3 Zr1 O2 171.7(3) . . ?
O3 Zr1 O2 97.4(3) 84 . ?
O3 Zr1 O3 116.8(3) 84 83 ?
O3 Zr1 O3 87.0(4) . 84 ?
O3 Zr1 O3 87.0(4) . 83 ?
O3 Zr1 O4 64.11(19) 84 . ?
O3 Zr1 O4 117.7(4) . . ?
O3 Zr1 O4 64.11(19) 83 . ?
O4 Zr1 Zr1 91.74(17) . 84 ?
O4 Zr1 Zr1 91.74(17) . 83 ?
O4 Zr1 Zr2 98.2(2) . 84 ?
O4 Zr1 Zr2 98.2(2) . 83 ?
O4 Zr1 O2 70.7(4) . . ?
Zr1 Zr2 Zr1 63.6(3) . 12 ?
Zr1 Zr2 Zr1 46.48(15) 84 11 ?
Zr1 Zr2 Zr1 32.19(16) . 84 ?
Zr1 Zr2 Zr1 32.19(16) . 83 ?
Zr1 Zr2 Zr1 55.86(5) 11 12 ?
Zr1 Zr2 Zr1 63.6(3) . 11 ?
Zr1 Zr2 Zr1 46.48(15) 83 12 ?
Zr1 Zr2 Zr1 78.69(6) 83 11 ?
Zr1 Zr2 Zr1 63.4(2) 84 83 ?
Zr1 Zr2 Zr1 78.69(6) 84 12 ?
Zr1 Zr2 O1 88.0(5) . . ?
Zr1 Zr2 O1 88.0(5) . 68 ?
Zr1 Zr2 O2 166.8(6) . . ?
Zr1 Zr2 O3 61.5(3) . 83 ?
Zr1 Zr2 O3 61.5(3) . 84 ?
Zr1 Zr2 O3 13.5(4) . . ?
Zr1 Zr2 O4 83.9(5) . . ?
O1 Zr2 Zr1 72.6(3) 68 84 ?
O1 Zr2 Zr1 105.80(14) 68 11 ?
O1 Zr2 Zr1 105.80(14) . 12 ?
O1 Zr2 Zr1 111.9(4) 68 83 ?
O1 Zr2 Zr1 111.9(4) . 84 ?
O1 Zr2 Zr1 72.6(3) . 83 ?
O1 Zr2 Zr1 150.5(3) 68 12 ?
O1 Zr2 Zr1 150.5(3) . 11 ?
O1 Zr2 O1 79.34(19) 68 . ?
O1 Zr2 O3 77.7(3) . . ?
O1 Zr2 O3 77.7(3) 68 . ?
O1 Zr2 O4 139.55(13) 68 . ?
O1 Zr2 O4 139.55(13) . . ?
O2 Zr2 Zr1 105.1(3) . 11 ?
O2 Zr2 Zr1 143.57(18) . 84 ?
O2 Zr2 Zr1 105.1(3) . 12 ?
O2 Zr2 Zr1 143.57(19) . 83 ?
O2 Zr2 O1 102.1(4) . . ?
O2 Zr2 O1 102.1(4) . 68 ?
O2 Zr2 O3 111.5(3) . 83 ?
O2 Zr2 O3 111.5(3) . 84 ?
O2 Zr2 O3 179.7(5) . . ?
O2 Zr2 O4 82.9(4) . . ?
O3 Zr2 Zr1 36.59(18) . 83 ?
O3 Zr2 Zr1 32.53(19) 83 83 ?
O3 Zr2 Zr1 75.24(9) . 11 ?
O3 Zr2 Zr1 25.84(12) 84 11 ?
O3 Zr2 Zr1 79.51(13) 84 12 ?
O3 Zr2 Zr1 79.51(13) 83 11 ?
O3 Zr2 Zr1 25.84(12) 83 12 ?
O3 Zr2 Zr1 36.59(18) . 84 ?
O3 Zr2 Zr1 75.24(9) . 12 ?
O3 Zr2 Zr1 87.9(3) 84 83 ?
O3 Zr2 Zr1 87.9(3) 83 84 ?
O3 Zr2 Zr1 32.53(19) 84 84 ?
O3 Zr2 O1 143.5(4) 84 . ?
O3 Zr2 O1 79.96(18) 83 . ?
O3 Zr2 O1 143.5(4) 83 68 ?
O3 Zr2 O1 79.96(18) 84 68 ?
O3 Zr2 O3 68.7(3) 83 . ?
O3 Zr2 O3 68.7(3) 84 . ?
O3 Zr2 O3 100.1(3) 84 83 ?
O3 Zr2 O4 61.4(2) 83 . ?
O3 Zr2 O4 61.4(2) 84 . ?
O4 Zr2 Zr1 36.3(2) . 12 ?
O4 Zr2 Zr1 36.3(2) . 11 ?
O4 Zr2 Zr1 79.9(2) . 83 ?
O4 Zr2 Zr1 79.9(2) . 84 ?
O4 Zr2 O3 97.4(4) . . ?
Zr2 O1 Zr1 15.92(8) . . ?
C8 O1 Zr1 122.7(4) . . ?
C8 O1 Zr2 137.4(4) . . ?
Zr2 O2 Zr1 3.49(15) . . ?
Zr1 O3 Zr1 93.0(4) . 83 ?
Zr1 O3 Zr1 122.9(3) 84 83 ?
Zr1 O3 Zr1 93.0(4) . 84 ?
Zr1 O3 Zr2 95.1(3) 84 . ?
Zr1 O3 Zr2 108.3(3) . 84 ?
Zr1 O3 Zr2 16.24(11) 83 83 ?
Zr1 O3 Zr2 16.24(11) 84 84 ?
Zr1 O3 Zr2 125.2(3) 83 84 ?
Zr1 O3 Zr2 108.3(3) . 83 ?
Zr1 O3 Zr2 125.2(3) 84 83 ?
Zr1 O3 Zr2 95.1(3) 83 . ?
Zr1 O3 Zr2 4.50(13) . . ?
Zr2 O3 Zr2 110.0(3) 83 . ?
Zr2 O3 Zr2 110.0(3) 84 . ?
Zr2 O3 Zr2 121.9(3) 83 84 ?
Zr1 O4 Zr1 97.8(4) 11 . ?
Zr1 O4 Zr1 97.8(4) 11 12 ?
Zr1 O4 Zr1 97.8(4) 12 . ?
Zr2 O4 Zr1 107.8(3) 12 11 ?
Zr2 O4 Zr1 15.74(7) 12 12 ?
Zr2 O4 Zr1 107.8(3) 11 . ?
Zr2 O4 Zr1 107.8(3) . 11 ?
Zr2 O4 Zr1 15.74(7) 11 11 ?
Zr2 O4 Zr1 107.8(3) . 12 ?
Zr2 O4 Zr1 15.74(7) . . ?
Zr2 O4 Zr1 107.8(3) 11 12 ?
Zr2 O4 Zr1 107.8(3) 12 . ?
Zr2 O4 Zr2 114.5(2) 12 11 ?
Zr2 O4 Zr2 114.5(2) 12 . ?
Zr2 O4 Zr2 114.5(2) 11 . ?
C2 N17 C2 104.6(5) . 54_655 ?
C2 N17 Mn1 127.7(2) 54_655 . ?
C2 N17 Mn1 127.7(2) . . ?
C1 C1 C2 106.6(2) 54_655 . ?
N17 C2 C1 111.1(3) . . ?
N17 C2 C3 125.2(4) . . ?
C3 C2 C1 123.7(4) . . ?
C2 C3 C2 124.2(5) . 48 ?
C2 C3 C4 117.9(2) . . ?
C2 C3 C4 117.9(2) 48 . ?
C5 C4 C3 119.8(3) 48 . ?
C5 C4 C3 119.8(3) . . ?
C5 C4 C5 120.4(6) . 48 ?
C4 C5 C6 120.9(7) . . ?
C7 C6 C5 117.6(7) . . ?
C6 C7 C6 122.5(6) . 48 ?
C6 C7 C8 118.8(3) . . ?
C6 C7 C8 118.8(3) 48 . ?
O1 C8 O1 126.6(6) 48 . ?
O1 C8 C7 116.7(3) . . ?
O1 C8 C7 116.7(3) 48 . ?
N17 Mn1 N17 90.001(3) . 82 ?
N17 Mn1 N17 90.001(3) . 80_554 ?
N17 Mn1 N17 179.5(6) 82 80_554 ?
N17 Mn1 N17 90.001(3) 51 80_554 ?
N17 Mn1 N17 179.5(6) . 51 ?
N17 Mn1 N17 90.001(3) 82 51 ?

_smtbx_masks_special_details     ?
loop_
_smtbx_masks_void_nr
_smtbx_masks_void_average_x
_smtbx_masks_void_average_y
_smtbx_masks_void_average_z
_smtbx_masks_void_volume
_smtbx_masks_void_count_electrons
_smtbx_masks_void_content
1 -0.100 -0.461 -0.268 47302.4 1784.5 ?

_shelx_res_file                  
;
    mnii_needforcif.res created by SHELXL-2014/7

TITL PCN224-Mn in Im-3m #229
REM reset to Im-3m #229
CELL 1.54178 38.672 38.672 38.672 90 90 90
ZERR 4 0.001 0.001 0.001 0 0 0
LATT 2
SYMM -Y,+X,+Z
SYMM -X,-Y,+Z
SYMM +Y,-X,+Z
SYMM +X,-Z,+Y
SYMM +X,-Y,-Z
SYMM +X,+Z,-Y
SYMM +Z,+Y,-X
SYMM -X,+Y,-Z
SYMM -Z,+Y,+X
SYMM +Z,+X,+Y
SYMM +Y,+Z,+X
SYMM -Y,-Z,+X
SYMM +Z,-X,-Y
SYMM -Y,+Z,-X
SYMM -Z,-X,+Y
SYMM -Z,+X,-Y
SYMM +Y,-Z,-X
SYMM +Y,+X,-Z
SYMM -Y,-X,-Z
SYMM -X,+Z,+Y
SYMM -X,-Z,-Y
SYMM +Z,-Y,+X
SYMM -Z,-Y,-X
SFAC C H Mn N O Zr
UNIT 576 288 12 48 208 48
DELU
SIMU
ISOR 0.03 0.06 O2 O1 C8 Zr1 Zr2 C7 O3 O4 C6 C5 H6 C4 H5 C3 C2 C1 N17 H1
ISOR 0.01 0.02 Mn1

L.S. 100
PLAN  20
TEMP -173.15
BOND
fmap 2
acta
ABIN
REM <olex2.extras>
REM <HklSrc "%./MnII_need%20for%20cif.hkl">
REM </olex2.extras>

WGHT    0.179000   83.593895
FVAR       0.00788   0.51135
ZR1   6    0.285047    0.285047    0.222632   -20.50000    0.06144    0.06144 =
         0.08057    0.03959    0.03959    0.02337
ZR2   6    0.295941    0.295941    0.226876    20.50000    0.05944    0.05944 =
         0.07871    0.04077    0.04077    0.02652
O1    5    0.328295    0.277242    0.184430    11.00000    0.12403    0.12192 =
         0.10399    0.07052    0.08267    0.06746
O2    5    0.323274    0.323274    0.247920    10.50000    0.13383    0.13383 =
         0.20693    0.01542    0.01542    0.01592
O3    5    0.256984    0.256984    0.196457    10.50000    0.11519    0.11519 =
         0.06097    0.03395    0.03395    0.08207
O4    5    0.280913    0.280913    0.280913    10.16667    0.07178    0.07178 =
         0.07178    0.02715    0.02715    0.02715
N17   4    0.500000    0.250215    0.051678    10.50000    0.02617    0.35738 =
         0.03060    0.00377    0.00000    0.00000
C1    1    0.482507    0.248312    0.108637    11.00000    0.04377    0.34749 =
         0.02305   -0.00147    0.00337    0.00268
AFIX  43
H1    2    0.467818    0.247618    0.128316    11.00000   -1.20000
AFIX   0
C2    1    0.471991    0.249561    0.073302    11.00000    0.02763    0.32861 =
         0.03000    0.00180    0.00740    0.00478
C3    1    0.437347    0.250000    0.062653    10.50000    0.02552    0.30913 =
         0.02552    0.00577    0.00470    0.00577
C4    1    0.410121    0.250000    0.089879    10.50000    0.03306    0.25999 =
         0.03306    0.00911    0.01302    0.00911
C5    1    0.392285    0.220634    0.096655    11.00000    0.05881    0.23541 =
         0.06460   -0.00874    0.02542    0.02498
AFIX  43
H5    2    0.397388    0.200181    0.084041    11.00000   -1.20000
AFIX   0
C6    1    0.366060    0.219986    0.122351    11.00000    0.06213    0.17916 =
         0.07323    0.00962    0.03437    0.03195
AFIX  43
H6    2    0.353318    0.199506    0.127006    11.00000   -1.20000
AFIX   0
C7    1    0.359774    0.250000    0.140226    10.50000    0.05261    0.16845 =
         0.05261    0.03452    0.02712    0.03452
C8    1    0.332127    0.250000    0.167873    10.50000    0.07553    0.13088 =
         0.07553    0.04326    0.04752    0.04326
PART 2
MN1   3    0.500000    0.250000    0.000000    10.12500    0.02330    0.53234 =
         0.02330    0.00000    0.00000    0.00000
HKLF 4

REM  PCN224-Mn in Im-3m #229
REM R1 =  0.0844 for    4013 Fo > 4sig(Fo)  and  0.0949 for all    4950 data
REM    102 parameters refined using    211 restraints

END

WGHT      0.1789     83.6807

REM Highest difference peak  1.489,  deepest hole -0.737,  1-sigma level  0.092
Q1    1   0.5000  0.2849  0.0000  10.25000  0.05    1.49
Q2    1   0.2990  0.2990  0.2762  10.50000  0.05    1.45
Q3    1   0.2914  0.2705  0.2025  11.00000  0.05    1.44
Q4    1   0.3108  0.3108  0.2827  10.50000  0.05    1.31
Q5    1   0.2869  0.2744  0.2095  11.00000  0.05    1.27
Q6    1   0.3394  0.3394  0.2611  10.50000  0.05    0.96
Q7    1   0.3202  0.3202  0.2286  10.50000  0.05    0.69
Q8    1   0.3061  0.3060  0.2491  10.50000  0.05    0.55
Q9    1   0.2461  0.2376  0.1999  11.00000  0.05    0.45
Q10   1   0.3208  0.2718  0.1809  11.00000  0.05    0.42
Q11   1   0.2437  0.2437  0.1922  10.50000  0.05    0.41
Q12   1   0.3099  0.2807  0.1705  11.00000  0.05    0.37
Q13   1   0.3293  0.2977  0.1960  11.00000  0.05    0.34
Q14   1   0.3239  0.2965  0.1971  11.00000  0.05    0.34
Q15   1   0.2715  0.2715  0.3229  10.50000  0.05    0.32
Q16   1   0.3400  0.2706  0.2010  11.00000  0.05    0.31
Q17   1   0.2871  0.2871  0.1796  10.50000  0.05    0.29
Q18   1   0.3097  0.3097  0.1673  10.50000  0.05    0.27
Q19   1   0.3170  0.3032  0.1618  11.00000  0.05    0.27
Q20   1   0.2784  0.0000  0.0000  10.12500  0.05    0.22
;
_shelx_res_checksum              13569
_shelx_fab_file                  
;
0 2 0 -334.3937 23.7564
0 2 2 30.6206 -33.5060
0 3 1 203.6660 7.0392
0 3 3 416.2681 3.9306
0 4 0 416.6612 -17.8350
0 4 2 164.0518 6.7559
0 4 4 -87.6898 -25.2537
0 5 1 -88.7744 -0.5518
0 5 3 -64.9181 4.6517
0 5 5 173.1519 12.6830
0 6 0 -186.6739 -16.6131
0 6 2 -2.2058 4.2858
0 6 4 -179.0523 -3.6068
0 6 6 468.0760 8.4215
0 7 1 25.7084 5.8364
0 7 3 -45.7834 8.5763
0 7 5 -63.7151 -3.5128
0 7 7 71.8495 19.6799
0 8 0 440.9649 -4.0328
0 8 2 185.2014 -3.3034
0 8 4 -80.8700 -10.9255
0 8 6 -102.0783 -12.8487
0 8 8 222.7974 -11.9174
0 9 1 -93.8756 7.1668
0 9 3 -7.4320 -4.0006
0 9 5 -71.0746 20.5825
0 9 7 34.2901 -7.6591
0 9 9 68.5265 21.0331
0 10 0 133.1803 -10.3940
0 10 2 -76.3947 4.8944
0 10 4 36.2306 -16.9677
0 10 6 5.7705 9.9371
0 10 8 -59.6675 -11.8371
0 10 10 120.3105 -7.2067
0 11 1 4.3643 -1.3728
0 11 3 40.5468 17.9388
0 11 5 44.8678 -9.3627
0 11 7 -49.7203 24.0287
0 11 9 -16.5199 -5.3184
0 11 11 83.3397 11.7736
0 12 0 -42.7749 -8.5352
0 12 2 21.2645 -8.9422
0 12 4 65.4762 -0.4894
0 12 6 28.5945 -15.6991
0 12 8 -2.4765 -13.6925
0 12 10 40.0206 11.0497
0 12 12 8.2287 -41.2083
0 13 1 -32.6724 13.5535
0 13 3 35.9473 -7.9372
0 13 5 -38.8322 22.9654
0 13 7 25.4622 -8.3876
0 13 9 -15.5197 14.5028
0 13 11 -52.1398 9.6828
0 13 13 25.6001 -6.6075
0 14 0 128.5900 -16.6514
0 14 2 19.8675 11.5258
0 14 4 33.4944 -23.3977
0 14 6 20.9212 12.7458
0 14 8 31.9018 -8.5629
0 14 10 -23.0802 -21.8479
0 14 12 -16.5381 24.9583
0 14 14 10.8082 -35.1254
0 15 1 29.5458 -1.3311
0 15 3 4.8770 18.1558
0 15 5 20.2767 -9.3406
0 15 7 43.9067 18.3200
0 15 9 -38.7858 5.7675
0 15 11 -3.0511 -1.6295
0 15 13 -1.3026 26.0184
0 15 15 16.8789 -17.0477
0 16 0 87.9431 -2.4894
0 16 2 -28.3512 -10.0758
0 16 4 44.0031 -1.6110
0 16 6 68.2579 -13.8429
0 16 8 -10.6202 -14.1513
0 16 10 11.6794 12.5256
0 16 12 11.5048 -41.7633
0 16 14 7.4061 23.3249
0 16 16 73.3081 -35.5923
0 17 1 -18.0510 9.3748
0 17 3 31.7855 -5.8025
0 17 5 8.5896 17.6361
0 17 7 23.3292 0.8231
0 17 9 10.7917 5.1191
0 17 11 -0.8114 19.8820
0 17 13 -21.3299 -11.8718
0 17 15 15.7653 31.3026
0 17 17 19.0481 -15.2254
0 18 0 32.8097 -14.7116
0 18 2 52.7445 3.4004
0 18 4 46.7130 -10.3325
0 18 6 11.6839 4.2680
0 18 8 11.1975 -10.0120
0 18 10 10.9606 -14.8921
0 18 12 8.3730 9.8800
0 18 14 13.4369 -24.1275
0 18 16 -1.6443 8.9697
0 18 18 33.2400 -18.1921
0 19 1 6.9623 2.5373
0 19 3 51.5297 13.1105
0 19 5 1.7306 -0.5410
0 19 7 21.0347 8.5316
0 19 9 -8.4559 11.6166
0 19 11 11.3248 -2.1625
0 19 13 30.5330 21.4994
0 19 15 1.3290 -10.0505
0 19 17 -0.2950 24.4349
0 19 19 33.2942 -4.4863
0 20 0 30.2875 -5.8565
0 20 2 -33.2053 0.5451
0 20 4 40.5272 -17.4419
0 20 6 15.0452 -1.5811
0 20 8 7.8593 -12.5619
0 20 10 4.0278 1.1867
0 20 12 29.7588 -20.2706
0 20 14 3.7333 3.8867
0 20 16 28.0208 -16.9384
0 20 18 -3.2473 -2.9481
0 20 20 22.5366 -9.6373
0 21 1 12.3382 5.1459
0 21 3 -6.1914 2.3827
0 21 5 1.7430 5.6735
0 21 7 2.1872 7.1351
0 21 9 28.9884 4.0044
0 21 11 16.7759 12.5678
0 21 13 -13.0617 1.3430
0 21 15 22.6595 14.9961
0 21 17 17.8419 0.2926
0 21 19 4.5053 12.4260
0 21 21 21.3288 6.1278
0 22 0 29.3798 -12.8494
0 22 2 -36.4551 -2.2666
0 22 4 -4.6062 1.3031
0 22 6 -10.3559 -5.5137
0 22 8 21.9853 -7.1916
0 22 10 3.1034 -6.0897
0 22 12 26.2762 -9.0351
0 22 14 -0.5249 -5.4451
0 22 16 30.2240 -10.4207
0 22 18 8.2825 -2.8232
0 22 20 19.8561 -10.9908
0 22 22 24.9277 -1.9197
0 23 1 -21.5903 4.8935
0 23 3 0.0702 1.8688
0 23 5 13.3723 10.0833
0 23 7 2.1366 2.0001
0 23 9 3.8407 9.2971
0 23 11 1.9353 6.7714
0 23 13 -1.4126 6.3880
0 23 15 2.9680 9.4838
0 23 17 11.4188 3.9393
0 23 19 12.4783 10.6333
0 23 21 16.0879 3.5029
0 23 23 24.9219 9.9547
0 24 0 17.2388 -1.6678
0 24 2 -7.0515 0.4557
0 24 4 -11.1081 -17.3474
0 24 6 13.7663 3.3052
0 24 8 2.0787 -13.7648
0 24 10 -12.1080 -3.1318
0 24 12 -3.1739 -6.5922
0 24 14 10.1529 -10.2662
0 24 16 -5.8518 -0.6572
0 24 18 8.9458 -15.0633
0 24 20 -13.8874 0.8657
0 24 22 5.5470 -13.3621
0 24 24 4.1573 -1.9055
0 25 1 18.4429 1.6196
0 25 3 23.4898 12.2910
0 25 5 24.9608 -3.9549
0 25 7 19.7888 13.2808
0 25 9 7.1644 3.2061
0 25 11 19.8813 5.5501
0 25 13 14.7339 12.8274
0 25 15 0.7496 -2.4784
0 25 17 6.5768 18.4968
0 25 19 2.1847 -4.3807
0 25 21 12.8242 13.6687
0 25 23 35.8351 3.3168
0 25 25 6.8546 5.1285
0 26 0 -6.5274 -13.6543
0 26 2 -0.3262 -1.7971
0 26 4 -13.7397 -3.5805
0 26 6 -1.5552 -6.6296
0 26 8 -9.3246 -6.2026
0 26 10 -10.8456 -2.5356
0 26 12 -2.4938 -15.9503
0 26 14 -2.4932 3.9139
0 26 16 -4.9117 -20.5886
0 26 18 0.6767 7.1626
0 26 20 4.9328 -17.4083
0 26 22 8.5793 0.7468
0 26 24 1.7149 -8.0629
0 26 26 4.3526 -7.4405
0 27 1 -6.6121 8.1879
0 27 3 25.2195 -4.7712
0 27 5 22.6545 16.6622
0 27 7 5.5846 -3.7833
0 27 9 6.6738 10.6969
0 27 11 -17.4254 8.2786
0 27 13 -7.7736 -1.2474
0 27 15 17.6648 20.2973
0 27 17 -3.2509 -9.7601
0 27 19 3.4441 21.0767
0 27 21 -0.8077 -2.8424
0 27 23 5.1634 9.0045
0 27 25 2.1133 9.1084
0 27 27 -3.9476 -2.5800
0 28 0 50.0556 -5.6019
0 28 2 -1.7562 2.2313
0 28 4 19.9918 -12.2912
0 28 6 9.0095 3.0004
0 28 8 19.3274 -12.8639
0 28 10 -29.9704 -3.9680
0 28 12 -0.8807 -2.6394
0 28 14 -1.7560 -14.0041
0 28 16 5.1697 5.5642
0 28 18 -7.3707 -19.5339
0 28 20 7.9087 5.1022
0 28 22 -11.3736 -12.9040
0 28 24 -2.6619 -5.5483
0 28 26 0.2852 -0.2000
0 28 28 -7.5211 -15.1868
0 29 1 2.1118 0.2484
0 29 3 7.7141 12.9868
0 29 5 4.0846 -5.0534
0 29 7 12.7726 14.5521
0 29 9 -1.7378 1.3994
0 29 11 7.2819 4.9363
0 29 13 12.7895 14.7236
0 29 15 -5.7274 -7.5556
0 29 17 6.3851 23.1399
0 29 19 7.2971 -8.4062
0 29 21 3.1046 14.6850
0 29 23 -7.5229 3.8324
0 29 25 1.6501 0.6667
0 29 27 1.0967 14.9981
0 29 29 9.5791 -7.0396
0 30 0 36.9790 -7.1890
0 30 2 13.8570 -3.1186
0 30 4 28.9050 -7.0938
0 30 6 -10.9421 -5.1016
0 30 8 10.4389 -5.4855
0 30 10 -7.1960 -3.1898
0 30 12 3.0565 -14.0480
0 30 14 3.3423 3.6727
0 30 16 10.9964 -20.1042
0 30 18 0.7419 7.1251
0 30 20 -5.6031 -16.9626
0 30 22 4.3423 0.2081
0 30 24 -11.5722 -3.9514
0 30 26 4.1682 -13.0757
0 30 28 -0.9645 6.7524
0 30 30 15.6967 -18.4248
0 31 1 9.5601 6.4594
0 31 3 7.5922 -2.0718
0 31 5 -3.1516 12.1914
0 31 7 -1.7435 -2.1239
0 31 9 2.3994 9.7606
0 31 11 6.2771 7.4116
0 31 13 5.2740 -0.0766
0 31 15 2.0457 17.9227
0 31 17 16.4304 -6.9579
0 31 19 -6.7015 17.5253
0 31 21 2.7012 -1.0108
0 31 23 9.5715 6.1357
0 31 25 5.5592 10.8052
0 31 27 0.4658 -3.8141
0 31 29 0.0226 16.8697
0 31 31 10.1895 -7.0591
0 32 0 34.5056 -9.2388
0 32 2 35.9547 1.6122
0 32 4 20.7831 -7.1382
0 32 6 -6.1196 0.7725
0 32 8 -16.3955 -12.0302
0 32 10 -15.1259 -2.0087
0 32 12 -43.8855 -6.5513
0 32 14 16.1432 -9.8696
0 32 16 -5.5426 0.8942
0 32 18 6.3023 -14.1947
0 32 20 3.7555 1.4976
0 32 22 10.9450 -9.4595
0 32 24 7.3179 -7.9280
0 32 26 5.8118 1.7190
0 32 28 -8.6105 -16.1910
0 32 30 -2.8439 7.7589
0 32 32 0.6949 -16.6578
0 33 1 26.6926 2.4593
0 33 3 10.4953 7.7172
0 33 5 -10.5608 -0.0153
0 33 7 -6.6005 10.1852
0 33 9 -7.6854 2.2490
0 33 11 18.8946 6.3596
0 33 13 8.5679 9.4505
0 33 15 30.8025 -0.4346
0 33 17 -6.1193 14.0232
0 33 19 12.3401 -1.1775
0 33 21 3.0215 10.0247
0 33 23 3.6588 5.9464
0 33 25 0.2554 1.3799
0 33 27 4.8827 12.2989
0 33 29 4.6279 -4.6022
0 33 31 6.0750 14.5017
0 34 0 12.2458 -5.2119
0 34 2 -24.1375 -0.4366
0 34 4 10.6587 -10.1694
0 34 6 -0.0927 -1.3697
0 34 8 0.1620 -6.3852
0 34 10 -4.5459 -3.3671
0 34 12 15.6804 -9.3578
0 34 14 26.1653 -0.9228
0 34 16 18.0571 -11.7536
0 34 18 -5.5361 -1.0162
0 34 20 11.2628 -9.4639
0 34 22 13.6712 -4.7336
0 34 24 0.2825 -2.4137
0 34 26 -0.6430 -11.1421
0 34 28 3.4848 3.4325
0 34 30 6.6692 -13.8625
0 35 1 7.2778 4.0435
0 35 3 -17.5666 2.2247
0 35 5 -1.4942 6.3232
0 35 7 3.6886 1.6758
0 35 9 -9.8106 8.0866
0 35 11 17.6029 4.0367
0 35 13 7.0969 6.2154
0 35 15 2.3139 7.7162
0 35 17 24.5421 3.4622
0 35 19 -4.0306 8.3660
0 35 21 -0.7620 3.8824
0 35 23 11.9497 4.9213
0 35 25 2.1875 7.1503
0 35 27 1.9710 0.7709
0 35 29 0.7124 10.1337
0 36 0 20.3880 -8.9728
0 36 2 -11.6895 -0.6433
0 36 4 24.3195 -4.7710
0 36 6 0.0832 -2.1830
0 36 8 20.5820 -8.4088
0 36 10 7.6565 -3.4774
0 36 12 20.5170 -7.8578
0 36 14 13.6282 -5.7363
0 36 16 16.4955 -6.9191
0 36 18 -28.9031 -4.5066
0 36 20 9.4569 -6.5851
0 36 22 10.6014 -3.8052
0 36 24 6.0433 -7.5614
0 36 26 2.2925 -1.4726
0 36 28 -5.7939 -8.2021
0 37 1 6.3571 3.0867
0 37 3 12.6380 4.3213
0 37 5 -7.4220 3.4199
0 37 7 26.6389 6.2793
0 37 9 -0.8602 3.4151
0 37 11 9.0358 8.1526
0 37 13 4.3127 3.8694
0 37 15 0.2085 7.2919
0 37 17 13.2329 4.2839
0 37 19 6.1436 6.2257
0 37 21 -9.7427 4.6404
0 37 23 1.7434 5.7643
0 37 25 -2.2371 4.6629
0 37 27 -8.4643 5.2779
0 38 0 40.9086 -4.6131
0 38 2 -4.5325 0.3052
0 38 4 18.6440 -8.8939
0 38 6 -10.1835 -0.2189
0 38 8 3.8860 -9.1480
0 38 10 -9.6288 -1.3668
0 38 12 8.4178 -8.6152
0 38 14 4.9844 -2.8225
0 38 16 -3.9570 -4.5050
0 38 18 3.6522 -7.5508
0 38 20 0.1160 -2.1287
0 38 22 5.3880 -7.9114
0 38 24 14.9199 -2.8305
0 38 26 5.3824 -6.2621
0 39 1 11.5714 3.5858
0 39 3 0.1556 3.8335
0 39 5 17.3700 4.5645
0 39 7 6.8062 4.7047
0 39 9 14.4315 6.1807
0 39 11 -2.9298 3.9466
0 39 13 0.7979 6.9811
0 39 15 1.6220 2.5864
0 39 17 3.1499 8.0847
0 39 19 -1.7660 2.1420
0 39 21 6.2990 7.3246
0 39 23 12.1099 3.5397
0 39 25 -0.6843 5.0277
0 40 0 39.5166 -8.5990
0 40 2 -1.2247 -0.2074
0 40 4 16.5482 -7.1188
0 40 6 -1.7643 -2.1235
0 40 8 -5.8627 -5.6982
0 40 10 4.1498 -4.7348
0 40 12 2.6939 -6.0279
0 40 14 -3.2117 -4.0400
0 40 16 -0.1545 -9.1840
0 40 18 1.1609 -0.3083
0 40 20 -5.2977 -10.0410
0 40 22 10.8579 -0.3628
0 41 1 -4.6540 3.1861
0 41 3 11.9422 3.0592
0 41 5 -1.6471 4.1437
0 41 7 5.2091 2.8480
0 41 9 4.5782 5.2834
0 41 11 2.0907 4.6518
0 41 13 10.7368 4.9570
0 41 15 7.7021 6.8567
0 41 17 -2.2627 1.9742
0 41 19 6.4385 9.0707
0 41 21 6.1086 0.4648
0 42 0 34.5489 -4.3092
0 42 2 -2.8185 -0.5106
0 42 4 15.4207 -5.3740
0 42 6 -3.3907 -0.4699
0 42 8 9.7529 -9.0482
0 42 10 -3.1231 -0.3926
0 42 12 4.7850 -8.6297
0 42 14 22.7210 -2.9632
0 42 16 -17.7266 -3.1181
0 42 18 10.4903 -8.4205
0 42 20 1.1644 0.5115
0 43 1 0.9759 2.4035
0 43 3 -2.9766 3.5726
0 43 5 0.3608 2.8079
0 43 7 10.1864 6.2211
0 43 9 -21.1666 2.7565
0 43 11 -4.2495 7.0099
0 43 13 -7.5786 3.4174
0 43 15 13.7343 4.2571
0 43 17 -3.7702 7.5229
0 44 0 14.8705 -5.6088
0 44 2 -8.0543 0.1250
0 44 4 8.6561 -6.3740
0 44 6 -4.6720 -2.0974
0 44 8 6.0123 -4.5767
0 44 10 8.5495 -4.5786
0 44 12 24.9575 -4.8849
0 44 14 27.1847 -3.3896
0 45 1 2.8663 3.3877
0 45 3 -3.4851 2.4483
0 45 5 5.3238 4.6371
0 45 7 -4.5370 2.5012
0 45 9 5.1990 7.4579
0 45 11 8.5120 1.6725
0 46 0 23.5164 -7.7990
0 46 2 25.6223 -0.0316
0 46 4 5.8847 -7.7451
0 46 6 3.9611 -0.2144
1 2 1 -375.6523 -1.2901
1 3 2 147.0491 -5.2455
1 4 1 279.6227 -1.5204
1 4 3 -3.5001 -3.6781
1 5 2 23.1755 10.4185
1 5 4 -51.7854 1.6006
1 6 1 -129.6599 1.1538
1 6 3 -56.6652 -7.7751
1 6 5 5.8619 -12.1898
1 7 2 -37.0194 -12.3161
1 7 4 48.4768 10.1504
1 7 6 -72.9064 2.7342
1 8 1 -55.7596 1.4491
1 8 3 35.4369 -6.3728
1 8 5 -29.4480 8.9975
1 8 7 7.3441 -11.2350
1 9 2 -52.5243 5.5455
1 9 4 -11.6531 5.5117
1 9 6 -12.1135 -3.9734
1 9 8 26.0914 11.0384
1 10 1 5.1047 -2.1756
1 10 3 14.3991 4.5791
1 10 5 17.2227 -11.2750
1 10 7 34.1202 2.7362
1 10 9 -37.6957 -16.3247
1 11 2 -6.9210 -8.7363
1 11 4 45.5499 3.8098
1 11 6 -34.6870 -1.6011
1 11 8 20.1679 5.5872
1 11 10 -4.6071 1.2026
1 12 1 0.8574 1.0420
1 12 3 13.3835 -9.5606
1 12 5 -17.5497 8.5281
1 12 7 -21.3221 -4.1537
1 12 9 -0.2990 5.8976
1 12 11 -1.2589 -7.6530
1 13 2 -20.9169 3.7788
1 13 4 0.0668 4.3918
1 13 6 -39.2927 -2.2383
1 13 8 33.2614 1.5265
1 13 10 -21.9957 0.9387
1 13 12 -8.7083 2.4296
1 14 1 -22.4736 -0.3491
1 14 3 -12.1888 1.4033
1 14 5 -11.7034 -0.4199
1 14 7 27.6243 -5.6389
1 14 9 -10.1917 -0.1034
1 14 11 16.6522 -3.2259
1 14 13 10.5664 -11.2430
1 15 2 -20.2912 -8.9300
1 15 4 8.5184 2.3179
1 15 6 -10.8051 -0.5807
1 15 8 3.9421 0.2332
1 15 10 -4.9937 3.8798
1 15 12 14.3510 -1.2315
1 15 14 -6.3563 1.9700
1 16 1 3.5013 -0.4146
1 16 3 18.6636 -2.2735
1 16 5 -8.1224 -1.1811
1 16 7 -7.9333 5.8419
1 16 9 -26.3186 -4.3314
1 16 11 9.8754 1.1333
1 16 13 -5.9644 3.9569
1 16 15 6.4580 -4.3430
1 17 2 -13.8168 4.4996
1 17 4 -4.8656 4.4803
1 17 6 -19.4059 -1.2854
1 17 8 5.8568 1.8638
1 17 10 -9.5277 -3.0272
1 17 12 -9.5869 6.6782
1 17 14 -1.0892 -1.4049
1 17 16 -20.2074 -0.6195
1 18 1 -18.4281 0.6988
1 18 3 -4.9438 -6.4750
1 18 5 -16.7395 -0.7233
1 18 7 32.7627 -3.9048
1 18 9 -1.6339 4.9073
1 18 11 10.5813 -3.3011
1 18 13 3.4084 -2.2495
1 18 15 -6.9533 -1.4539
1 18 17 7.4875 -4.8384
1 19 2 -6.4396 -4.3906
1 19 4 8.8014 4.0507
1 19 6 -6.7426 -1.2151
1 19 8 3.2206 0.2546
1 19 10 -17.8380 -1.7715
1 19 12 22.3574 -1.6008
1 19 14 -9.1304 2.3279
1 19 16 2.6779 2.7816
1 19 18 -6.3292 -2.1041
1 20 1 6.7628 -1.4731
1 20 3 -4.2661 4.3488
1 20 5 5.2782 -3.7807
1 20 7 -8.6689 3.0304
1 20 9 -8.0661 -2.2945
1 20 11 -13.4650 2.3331
1 20 13 -1.1756 -1.1551
1 20 15 11.6255 1.1643
1 20 17 -3.3131 -1.6582
1 20 19 0.8058 -0.9983
1 21 2 -30.3357 -4.8690
1 21 4 6.5861 6.4279
1 21 6 -12.8129 2.0352
1 21 8 -0.4563 -2.7059
1 21 10 1.4522 2.2247
1 21 12 -17.2407 -0.8047
1 21 14 3.5923 -1.5032
1 21 16 17.5167 -0.8971
1 21 18 -12.5224 4.7309
1 21 20 -12.1256 -1.2161
1 22 1 -9.7414 2.1164
1 22 3 9.8135 -13.1245
1 22 5 -19.5677 6.0102
1 22 7 4.1263 -7.4983
1 22 9 -7.2082 5.1760
1 22 11 10.0221 -0.0324
1 22 13 -10.0797 2.4792
1 22 15 -10.9091 -0.1083
1 22 17 4.7374 0.2113
1 22 19 -6.8737 -0.2128
1 22 21 17.4417 -2.3350
1 23 2 12.3115 6.3354
1 23 4 8.2245 -0.4006
1 23 6 -21.4409 -1.1430
1 23 8 20.3093 3.3975
1 23 10 -8.4163 -2.9757
1 23 12 -8.2001 -0.1650
1 23 14 14.2712 1.3254
1 23 16 -6.9248 -0.0787
1 23 18 5.6909 -2.5320
1 23 20 -11.0305 2.0276
1 23 22 -6.5450 0.8093
1 24 1 2.3143 -2.4260
1 24 3 -10.5289 9.7007
1 24 5 13.0650 -12.6779
1 24 7 -1.6368 8.7074
1 24 9 9.7636 -4.7482
1 24 11 -6.9785 -1.0224
1 24 13 7.8971 -2.2878
1 24 15 17.7298 0.3318
1 24 17 -7.8899 0.6385
1 24 19 10.1343 -4.0324
1 24 21 -11.7604 3.3720
1 24 23 16.7181 -2.8952
1 25 2 -15.4765 -11.0101
1 25 4 -26.8540 7.2006
1 25 6 32.4582 -1.2188
1 25 8 -26.6712 1.4908
1 25 10 5.8586 -1.4478
1 25 12 7.8111 2.1931
1 25 14 -12.2787 -3.2364
1 25 16 5.0004 1.3702
1 25 18 -3.8594 0.2122
1 25 20 2.6791 -0.5839
1 25 22 -13.9046 -0.4296
1 25 24 -1.8320 2.1226
1 26 1 9.6097 2.3081
1 26 3 6.9168 -11.4899
1 26 5 -18.3640 12.4110
1 26 7 5.7076 -9.6551
1 26 9 -13.5956 1.7150
1 26 11 17.0999 4.1202
1 26 13 -13.8177 2.4276
1 26 15 -1.9098 -0.4211
1 26 17 3.2992 0.5182
1 26 19 -10.8157 4.6171
1 26 21 14.6366 -4.0961
1 26 23 -15.0543 2.2593
1 26 25 8.9890 -0.4997
1 27 2 -0.3071 4.5916
1 27 4 4.8647 2.0053
1 27 6 -24.6853 0.0465
1 27 8 14.8878 -1.1863
1 27 10 -4.3355 2.5043
1 27 12 -0.7649 -2.8677
1 27 14 10.1288 0.4351
1 27 16 -11.2968 -0.1711
1 27 18 7.6205 -0.4993
1 27 20 -11.9881 1.3910
1 27 22 16.6387 -0.9831
1 27 24 -10.2061 -1.2138
1 27 26 -1.9913 0.0340
1 28 1 5.2675 -1.4731
1 28 3 -12.6905 2.3675
1 28 5 10.1918 -7.8978
1 28 7 -3.3940 2.6646
1 28 9 5.3449 3.8408
1 28 11 -2.6483 -6.2842
1 28 13 -4.0925 -0.2000
1 28 15 -5.3872 2.3646
1 28 17 -4.2210 -3.0883
1 28 19 7.9425 -0.8778
1 28 21 -21.3208 0.4418
1 28 23 9.5809 0.7341
1 28 25 -2.9174 -0.4263
1 28 27 3.3165 -2.3796
1 29 2 -13.3250 -4.9253
1 29 4 18.8906 1.3071
1 29 6 -11.9714 -0.5720
1 29 8 8.6875 2.1226
1 29 10 -12.6631 -1.9761
1 29 12 3.6140 1.1510
1 29 14 -4.7970 0.3437
1 29 16 -2.2614 -1.3228
1 29 18 -3.8537 0.1548
1 29 20 5.4676 -1.1464
1 29 22 -13.0796 1.0621
1 29 24 12.1764 0.3590
1 29 26 -8.4305 -0.5137
1 29 28 -9.0332 -3.3311
1 30 1 -6.1691 0.6945
1 30 3 13.3671 -2.4371
1 30 5 20.6875 2.6792
1 30 7 1.5948 -0.5800
1 30 9 -0.4793 -5.2808
1 30 11 1.5527 4.1140
1 30 13 4.2368 0.4286
1 30 15 -0.4732 -0.9086
1 30 17 -0.2637 2.5531
1 30 19 -18.0586 0.0757
1 30 21 10.7682 1.8263
1 30 23 -6.5539 -3.5549
1 30 25 3.6947 2.7526
1 30 27 -7.9235 2.0369
1 30 29 19.8940 -4.6224
1 31 2 -9.2849 0.1732
1 31 4 6.3222 6.5198
1 31 6 -14.7346 -2.0823
1 31 8 22.2207 1.9685
1 31 10 -3.0798 0.0517
1 31 12 -8.2949 0.2820
1 31 14 2.3547 -1.7261
1 31 16 -5.6304 0.9726
1 31 18 2.4273 -0.7422
1 31 20 -8.4028 0.1960
1 31 22 -1.5030 -0.2903
1 31 24 4.8427 -0.0618
1 31 26 -8.3678 -0.3694
1 31 28 -7.5777 1.1403
1 31 30 13.8838 -2.6242
1 32 1 -13.6251 -0.2187
1 32 3 -0.0586 -3.8963
1 32 5 -5.1575 -1.0289
1 32 7 10.8325 -0.7510
1 32 9 -8.1250 2.9997
1 32 11 10.8528 -0.9475
1 32 13 -14.9431 -0.1407
1 32 15 5.7867 0.9522
1 32 17 -13.5643 0.1060
1 32 19 -12.7994 -0.7657
1 32 21 -1.6632 -0.3255
1 32 23 -0.1925 3.0605
1 32 25 -2.4328 -2.3373
1 32 27 0.3189 0.2603
1 32 29 -17.7523 2.6465
1 32 31 -15.6999 -2.3802
1 33 2 0.6007 -2.9761
1 33 4 10.8801 1.6103
1 33 6 -7.9876 -1.2970
1 33 8 14.7309 0.1461
1 33 10 -11.7668 -0.4251
1 33 12 7.0778 0.3293
1 33 14 -4.3729 0.1155
1 33 16 -0.4276 -0.7329
1 33 18 -0.8851 0.2763
1 33 20 -11.1755 0.8474
1 33 22 11.0634 -2.1684
1 33 24 -7.2369 0.8433
1 33 26 5.0722 -1.0333
1 33 28 2.5276 1.2418
1 33 30 13.8867 -0.9772
1 33 32 -10.6059 0.1925
1 34 1 6.9542 -0.4454
1 34 3 -18.1893 -0.4833
1 34 5 4.9155 0.2734
1 34 7 -1.5523 -1.1923
1 34 9 7.5884 -0.7779
1 34 11 -8.7828 -1.7839
1 34 13 0.9670 0.9514
1 34 15 -9.2942 -1.1336
1 34 17 7.4124 -1.0726
1 34 19 12.4721 2.3159
1 34 21 -13.7670 -2.5310
1 34 23 14.0269 0.5195
1 34 25 -6.0485 1.3555
1 34 27 2.3242 -1.8565
1 34 29 5.7564 0.3613
1 34 31 9.0941 0.1993
1 35 2 -8.4097 0.3271
1 35 4 2.3557 2.9503
1 35 6 -9.2933 0.9458
1 35 8 14.4280 0.7117
1 35 10 0.8617 0.1700
1 35 12 3.3148 -0.4184
1 35 14 -4.3550 -0.4427
1 35 16 -3.7386 0.8023
1 35 18 -3.4577 -1.1248
1 35 20 1.6073 -1.0004
1 35 22 -4.2495 2.4509
1 35 24 13.8214 -1.5219
1 35 26 -7.0834 0.3694
1 35 28 4.9609 -0.5961
1 35 30 4.3070 0.6202
1 36 1 -8.0595 0.7884
1 36 3 21.3118 -4.7807
1 36 5 -12.9718 0.9909
1 36 7 10.6658 -1.7050
1 36 9 -14.8151 1.5565
1 36 11 20.6566 1.2541
1 36 13 -16.6793 -0.0506
1 36 15 -1.2434 2.1606
1 36 17 1.5877 0.5552
1 36 19 -2.4766 -0.4405
1 36 21 12.5520 2.4380
1 36 23 -15.2049 -0.9853
1 36 25 5.2353 -0.1851
1 36 27 0.2851 1.3779
1 36 29 -1.5169 -0.2259
1 37 2 -10.9664 -1.3828
1 37 4 15.9637 3.1479
1 37 6 -15.4152 -1.0931
1 37 8 16.3608 0.9855
1 37 10 -12.9825 -0.7599
1 37 12 7.1317 0.3280
1 37 14 -15.0888 0.6305
1 37 16 -2.6625 -1.0395
1 37 18 -4.2810 0.2808
1 37 20 -11.5980 0.3304
1 37 22 9.8227 -1.9954
1 37 24 -1.7610 1.0406
1 37 26 -2.0419 0.4954
1 37 28 4.5809 -0.5913
1 38 1 -7.1018 -1.1113
1 38 3 0.4555 1.2608
1 38 5 13.8695 -4.4729
1 38 7 -14.7951 2.4101
1 38 9 17.2959 -2.0872
1 38 11 -9.5684 -0.0616
1 38 13 1.9681 -1.1993
1 38 15 11.7461 -1.5373
1 38 17 1.4660 0.2609
1 38 19 16.8468 -1.0543
1 38 21 -10.0028 0.6921
1 38 23 3.4856 -0.7796
1 38 25 1.8079 -0.1929
1 39 2 -22.9337 -2.7011
1 39 4 12.5319 3.8351
1 39 6 -7.7572 -1.9019
1 39 8 -2.3652 1.7569
1 39 10 5.7617 -1.1925
1 39 12 -3.4586 1.1306
1 39 14 0.9922 -1.4439
1 39 16 -6.0818 0.6518
1 39 18 -11.0552 0.8375
1 39 20 6.4527 -1.0770
1 39 22 -6.2292 0.8883
1 39 24 2.8370 1.0974
1 40 1 6.6136 0.9430
1 40 3 2.2111 -4.4814
1 40 5 -10.1661 4.2104
1 40 7 11.3775 -3.7203
1 40 9 -15.0145 0.9881
1 40 11 8.9027 0.2691
1 40 13 11.1911 1.4704
1 40 15 7.8319 0.4019
1 40 17 -0.3925 0.0992
1 40 19 -2.9497 1.2413
1 40 21 9.7278 -2.6136
1 40 23 -5.3601 0.3782
1 41 2 -17.6104 -0.7932
1 41 4 5.7085 2.4046
1 41 6 -11.3183 1.6739
1 41 8 5.3898 -1.1912
1 41 10 -3.3289 1.5041
1 41 12 -0.5845 -1.6312
1 41 14 17.5794 1.0574
1 41 16 9.3599 0.1754
1 41 18 6.3425 -2.1306
1 41 20 -11.0083 3.6370
1 41 22 8.6237 0.7994
1 42 1 1.0117 -0.5496
1 42 3 -13.4829 0.2298
1 42 5 5.6031 -4.3075
1 42 7 2.4811 1.1428
1 42 9 7.8264 2.1318
1 42 11 -1.7939 -1.2714
1 42 13 -17.0607 -0.8817
1 42 15 -13.5737 1.3501
1 42 17 8.2764 -1.0169
1 42 19 -0.8317 -1.2018
1 43 2 -6.1155 -0.9276
1 43 4 8.6964 2.2252
1 43 6 -10.9945 -1.5144
1 43 8 0.9399 1.3489
1 43 10 2.8373 -1.6241
1 43 12 -8.4198 1.3852
1 43 14 10.5282 -0.7977
1 43 16 -3.7289 -0.1168
1 44 1 13.6735 0.0301
1 44 3 4.9325 -2.3833
1 44 5 -4.1362 1.2002
1 44 7 3.0746 -1.0063
1 44 9 -1.8875 -2.8434
1 44 11 -2.6359 1.2177
1 44 13 -16.1716 -0.3503
1 44 15 2.7531 -1.3253
1 45 2 -2.2077 -1.4252
1 45 4 3.6530 2.3673
1 45 6 -9.3171 -0.1060
1 45 8 9.9606 1.8094
1 45 10 -16.5184 -1.4777
1 45 12 -5.8808 1.6670
1 46 1 32.1655 0.5064
1 46 3 -16.6473 -0.3856
1 46 5 -5.0641 -0.3981
1 46 7 3.1447 -0.1041
2 2 2 -135.4987 36.8217
2 3 3 -227.2752 0.3441
2 4 2 -301.3275 0.8809
2 4 4 15.0515 -9.7008
2 5 3 0.3010 -0.2186
2 5 5 -73.6177 -4.1309
2 6 2 4.8791 9.5938
2 6 4 -53.5270 5.4594
2 6 6 -39.4173 5.4427
2 7 3 3.7142 -0.9199
2 7 5 -0.2618 -5.8361
2 7 7 -10.8139 -8.4949
2 8 2 -75.4083 4.1020
2 8 4 127.4916 -1.3577
2 8 6 -28.1979 9.7182
2 8 8 -114.8710 -5.8459
2 9 3 -23.2536 -2.2056
2 9 5 25.4519 -9.9165
2 9 7 -17.3583 -4.0771
2 9 9 -44.4007 -9.8679
2 10 2 -245.0627 9.7721
2 10 4 -48.8559 6.3380
2 10 6 21.1855 9.2927
2 10 8 -49.9960 7.7270
2 10 10 4.1022 12.9867
2 11 3 17.9802 -5.8617
2 11 5 -28.4200 -7.2842
2 11 7 52.4695 -3.9947
2 11 9 -16.8543 -8.1654
2 11 11 -50.0788 -3.1294
2 12 2 -4.4479 14.7010
2 12 4 -43.6998 -0.5351
2 12 6 47.3367 11.7401
2 12 8 -26.3118 0.6438
2 12 10 -52.9981 -3.5785
2 12 12 32.2043 12.1918
2 13 3 -45.7621 -5.6384
2 13 5 -3.6827 -12.5094
2 13 7 0.6156 -3.5523
2 13 9 9.6432 -4.1284
2 13 11 31.1908 -7.2989
2 13 13 -26.8432 8.2410
2 14 2 -67.3221 1.7163
2 14 4 15.5786 15.8545
2 14 6 -46.3131 -1.4518
2 14 8 3.4015 14.3056
2 14 10 22.1040 6.1001
2 14 12 -1.3592 4.0545
2 14 14 -3.9439 28.5659
2 15 3 31.4279 -6.3695
2 15 5 -26.4144 -3.6837
2 15 7 -29.7171 -5.9098
2 15 9 17.9676 -9.5091
2 15 11 32.7238 -1.9427
2 15 13 -9.9045 -13.0452
2 15 15 2.7750 14.8077
2 16 2 -64.9498 16.9337
2 16 4 -28.2332 -1.8506
2 16 6 -56.9324 11.3436
2 16 8 5.3708 1.4261
2 16 10 11.0187 9.4555
2 16 12 4.7540 -1.1402
2 16 14 -6.1510 -1.6238
2 16 16 -34.3222 14.9709
2 17 3 -12.5773 -5.7870
2 17 5 -49.8408 -11.5627
2 17 7 8.1656 -3.9388
2 17 9 -20.0774 -7.4944
2 17 11 6.1899 -5.3683
2 17 13 -0.6060 -6.3772
2 17 15 -14.4321 -10.4922
2 17 17 -25.0331 13.6901
2 18 2 22.3143 8.9290
2 18 4 -15.1444 11.0820
2 18 6 -18.1735 3.0730
2 18 8 -29.5556 9.2099
2 18 10 -16.9969 0.8684
2 18 12 -19.0097 15.6731
2 18 14 -17.8559 -0.4716
2 18 16 -11.0935 5.1169
2 18 18 -23.6633 14.7613
2 19 3 -17.8810 -8.1002
2 19 5 -30.4465 -4.0817
2 19 7 -3.3771 -6.1026
2 19 9 -14.6440 -3.6879
2 19 11 -6.6119 -9.0315
2 19 13 -19.7836 0.5168
2 19 15 -0.0326 -7.1850
2 19 17 -7.6939 -10.4364
2 19 19 -13.4563 7.2123
2 20 2 -5.1281 7.1878
2 20 4 32.1644 5.8671
2 20 6 -36.9840 3.5289
2 20 8 -3.6578 9.8372
2 20 10 -8.2862 3.8425
2 20 12 -5.0978 4.5648
2 20 14 -5.8854 8.5489
2 20 16 -2.4813 3.7329
2 20 18 -10.8285 0.1483
2 20 20 -15.4444 3.3055
2 21 3 8.3961 -4.9815
2 21 5 -7.9207 -8.5914
2 21 7 -2.1582 -4.8605
2 21 9 -12.6178 -7.2379
2 21 11 -18.4170 -1.9552
2 21 13 7.1532 -11.2598
2 21 15 -19.5637 -0.3344
2 21 17 -13.5584 -4.2236
2 21 19 -12.1976 -10.5389
2 21 21 -20.6965 0.2008
2 22 2 -26.1993 11.3324
2 22 4 20.2253 4.5288
2 22 6 6.4450 8.9160
2 22 8 -6.5969 -0.1718
2 22 10 -21.2634 5.9717
2 22 12 1.4713 3.4522
2 22 14 -23.6104 1.8855
2 22 16 -28.9905 5.5532
2 22 18 -10.4725 7.0362
2 22 20 -19.8286 1.2326
2 22 22 -12.5574 -0.5321
2 23 3 -6.1423 -4.9484
2 23 5 -17.3618 -7.5797
2 23 7 14.9785 -3.9811
2 23 9 -3.7148 -3.6759
2 23 11 12.2803 -6.8741
2 23 13 -6.9546 -1.4074
2 23 15 -9.3688 -7.8988
2 23 17 -6.6019 -6.1641
2 23 19 -13.6247 0.6657
2 23 21 -20.6166 -8.3326
2 23 23 -17.9804 -3.0010
2 24 2 -7.2066 8.4641
2 24 4 -1.9409 7.6455
2 24 6 -6.4469 1.8662
2 24 8 -17.4146 11.9130
2 24 10 20.5688 2.4293
2 24 12 -7.6426 8.8908
2 24 14 1.5822 6.0691
2 24 16 2.3990 6.8910
2 24 18 -9.2815 3.7050
2 24 20 1.0702 8.8687
2 24 22 -8.6524 2.7980
2 24 24 -15.4079 -0.2997
2 25 3 -13.4814 -7.2951
2 25 5 -33.1068 -5.7162
2 25 7 -14.0102 -4.7349
2 25 9 -13.5286 -7.4317
2 25 11 -23.7293 -3.3331
2 25 13 -10.0463 -3.9648
2 25 15 -1.2585 -5.4274
2 25 17 -7.7313 -2.4672
2 25 19 3.6714 -8.5780
2 25 21 -13.1826 -0.7014
2 25 23 -12.7734 -6.0615
2 25 25 -9.5525 -0.9876
2 26 2 -13.3795 8.0691
2 26 4 -10.5754 3.3168
2 26 6 6.0848 7.8441
2 26 8 14.2292 2.8112
2 26 10 20.7705 2.4614
2 26 12 -0.4839 4.2451
2 26 14 -1.3159 -0.6613
2 26 16 4.7977 3.6558
2 26 18 -4.2206 4.6806
2 26 20 0.1474 0.5743
2 26 22 -3.1253 6.6756
2 26 24 -4.0903 1.2406
2 26 26 -1.3560 3.6618
2 27 3 -38.3587 -4.0081
2 27 5 -32.4437 -10.3291
2 27 7 -5.8273 -3.1266
2 27 9 -2.2598 -3.8974
2 27 11 14.2791 -4.7871
2 27 13 -1.1213 -4.7867
2 27 15 -8.2260 -2.5106
2 27 17 0.5020 -5.2291
2 27 19 -0.9990 -4.4513
2 27 21 -2.9294 -5.2248
2 27 23 2.7684 -2.6079
2 27 25 -4.0471 -5.3988
2 27 27 -0.7847 3.5424
2 28 2 -55.6202 9.5639
2 28 4 -9.8939 8.4736
2 28 6 -27.2016 2.9292
2 28 8 0.4726 7.0996
2 28 10 -0.9720 3.5564
2 28 12 -3.0027 5.7903
2 28 14 -4.0351 6.4154
2 28 16 -1.0326 4.8224
2 28 18 -0.4210 4.9985
2 28 20 -6.9100 5.9210
2 28 22 6.0909 4.7845
2 28 24 0.4355 3.8580
2 28 26 1.4960 2.6067
2 28 28 -3.1307 9.5733
2 29 3 0.2560 -4.4904
2 29 5 -6.8853 -3.0813
2 29 7 -6.5471 -4.7980
2 29 9 0.3531 -5.6510
2 29 11 1.6978 -3.1613
2 29 13 -6.4620 -4.2020
2 29 15 1.4231 -4.3684
2 29 17 -1.5656 -3.5900
2 29 19 -3.8618 -3.3572
2 29 21 -0.9865 -4.0303
2 29 23 1.0464 -4.5669
2 29 25 0.4171 -3.6952
2 29 27 -1.4496 -4.7848
2 29 29 -2.2680 6.1178
2 30 2 -30.0216 7.5918
2 30 4 5.2835 0.6601
2 30 6 -8.3580 7.3539
2 30 8 9.7533 3.7564
2 30 10 -15.7235 4.9318
2 30 12 -8.5185 5.1956
2 30 14 3.2400 0.5319
2 30 16 -8.2885 4.5045
2 30 18 -1.2163 2.7807
2 30 20 5.4537 3.2699
2 30 22 0.4724 2.9686
2 30 24 4.6920 5.4835
2 30 26 3.3787 2.0576
2 30 28 -2.1292 0.3554
2 30 30 3.5852 11.4444
2 31 3 -5.1643 -5.5406
2 31 5 -1.6822 -10.1426
2 31 7 4.7467 -2.2241
2 31 9 -6.6893 -5.9817
2 31 11 -7.0664 -3.9530
2 31 13 -0.9720 -3.9076
2 31 15 -6.1848 -4.3548
2 31 17 -9.2413 -1.7725
2 31 19 -0.0370 -5.5397
2 31 21 0.0109 -3.5091
2 31 23 -7.2718 -3.7008
2 31 25 -3.8842 -3.5029
2 31 27 -2.1745 -4.4474
2 31 29 -1.8084 -6.0042
2 31 31 -6.0850 6.4124
2 32 2 -8.6025 8.1961
2 32 4 12.8780 7.7583
2 32 6 18.7090 2.7595
2 32 8 4.5512 5.5953
2 32 10 -13.2610 0.3917
2 32 12 11.9213 5.7491
2 32 14 -12.4773 3.0241
2 32 16 0.4873 3.5303
2 32 18 -4.6131 3.1869
2 32 20 -0.7406 3.4747
2 32 22 -6.2107 4.8883
2 32 24 -7.0096 1.5413
2 32 26 -2.1931 7.4238
2 32 28 -3.7645 1.3090
2 32 30 -3.6222 -0.5817
2 32 32 -5.1975 11.0685
2 33 3 -3.1549 -4.2810
2 33 5 -1.5779 -2.5929
2 33 7 17.2000 -4.3908
2 33 9 3.1163 -2.0688
2 33 11 -10.4474 -6.0553
2 33 13 -8.0002 -2.8156
2 33 15 7.5781 -3.2459
2 33 17 0.9494 -5.3634
2 33 19 -5.9525 -1.7260
2 33 21 -3.9071 -3.2750
2 33 23 -2.5537 -4.4359
2 33 25 0.2798 -4.7293
2 33 27 -1.6814 -1.7075
2 33 29 -1.2113 -3.0050
2 33 31 -3.7439 -6.9712
2 34 2 -23.2758 7.2548
2 34 4 16.3190 2.9663
2 34 6 -15.8889 5.0264
2 34 8 5.3891 5.0310
2 34 10 -13.6771 5.0877
2 34 12 -7.1857 5.6168
2 34 14 -28.5431 3.7063
2 34 16 -6.8339 5.6515
2 34 18 2.5613 3.1094
2 34 20 -9.2326 3.9577
2 34 22 -14.2659 4.1062
2 34 24 -12.4453 4.3779
2 34 26 0.7460 2.7912
2 34 28 0.2794 3.9764
2 34 30 1.9738 5.0698
2 35 3 6.6541 -3.4479
2 35 5 -1.8064 -8.1456
2 35 7 1.7008 -3.2568
2 35 9 1.5720 -6.4054
2 35 11 3.1944 -0.8341
2 35 13 -15.2634 -5.9377
2 35 15 -6.9711 -3.1307
2 35 17 6.6807 -2.2894
2 35 19 3.3027 -5.0250
2 35 21 -13.2805 -2.8743
2 35 23 -18.0107 -3.9305
2 35 25 -3.5017 -2.1996
2 35 27 -1.4725 -4.0249
2 35 29 -1.5983 -2.7669
2 36 2 -20.7167 6.9863
2 36 4 9.7520 4.8410
2 36 6 -4.6711 4.3427
2 36 8 -13.5836 2.7196
2 36 10 -4.8500 2.8550
2 36 12 -12.8509 2.7404
2 36 14 -10.8352 0.8639
2 36 16 -14.4046 3.1843
2 36 18 -14.5397 3.1171
2 36 20 -6.6540 2.2002
2 36 22 -1.9644 2.6535
2 36 24 -6.2949 2.3330
2 36 26 -2.6845 2.8392
2 36 28 -1.3041 1.5662
2 37 3 -3.8081 -5.2193
2 37 5 -3.1801 -4.8564
2 37 7 -2.4583 -3.0946
2 37 9 -15.1031 -2.9381
2 37 11 -6.9270 -5.9896
2 37 13 -28.6887 -1.4528
2 37 15 0.5238 -4.4812
2 37 17 -6.7800 -3.9082
2 37 19 -2.0182 -2.4171
2 37 21 -3.2086 -3.3249
2 37 23 -2.9963 -2.4256
2 37 25 -15.6484 -3.4829
2 37 27 -1.3056 -1.7208
2 38 2 -19.7034 8.0547
2 38 4 5.9785 4.6434
2 38 6 -10.5759 4.1727
2 38 8 8.0156 7.1611
2 38 10 -8.0903 1.4834
2 38 12 -2.1481 6.5729
2 38 14 -4.3149 4.9420
2 38 16 4.7875 3.9611
2 38 18 -1.2636 2.9779
2 38 20 -4.3701 4.3357
2 38 22 -7.0747 3.9981
2 38 24 -6.8246 2.1709
2 38 26 0.5845 3.8710
2 39 3 -5.4485 -3.6130
2 39 5 -9.7013 -6.0946
2 39 7 0.2739 -3.4967
2 39 9 -8.2827 -5.1120
2 39 11 9.2109 -2.3358
2 39 13 -1.8897 -3.7304
2 39 15 -9.9307 -2.8118
2 39 17 -4.3172 -2.2466
2 39 19 -0.3477 -3.4019
2 39 21 -8.3112 -3.6687
2 39 23 -10.0866 -1.9424
2 39 25 -2.6386 -4.3957
2 40 2 -20.5064 5.4737
2 40 4 7.7572 3.6637
2 40 6 -14.4726 4.4125
2 40 8 -6.7860 3.3145
2 40 10 -0.8889 3.4156
2 40 12 4.0571 3.9669
2 40 14 -18.4758 -0.8242
2 40 16 -4.2885 3.5865
2 40 18 1.6690 2.6772
2 40 20 -0.1557 3.0077
2 40 22 -5.7081 1.0868
2 41 3 -19.2720 -5.0300
2 41 5 -1.7627 -4.5194
2 41 7 -10.0745 -4.6155
2 41 9 -2.2927 -2.6455
2 41 11 5.9024 -3.5173
2 41 13 -8.0208 -3.6836
2 41 15 -3.0202 -2.2393
2 41 17 8.9229 -3.2640
2 41 19 -6.3875 -4.1579
2 41 21 -2.3040 -1.4112
2 42 2 -23.8929 7.6849
2 42 4 -9.8510 4.1379
2 42 6 -5.8020 3.6725
2 42 8 -5.8206 3.7778
2 42 10 2.1004 1.6062
2 42 12 -10.9850 3.4904
2 42 14 -12.9569 4.2854
2 42 16 3.3207 2.8262
2 42 18 -0.7885 4.2935
2 42 20 -3.8177 0.9427
2 43 3 5.6045 -2.6304
2 43 5 -2.0966 -5.2596
2 43 7 -5.6593 -1.1498
2 43 9 1.8257 -3.6629
2 43 11 4.9340 -4.3730
2 43 13 -1.6673 -1.5117
2 43 15 -15.2700 -5.2654
2 43 17 0.0300 -4.0500
2 44 2 -14.7057 4.6169
2 44 4 -14.1267 3.5635
2 44 6 -6.8453 3.8167
2 44 8 0.0305 4.5026
2 44 10 -3.7349 4.6238
2 44 12 8.1832 4.9000
2 44 14 -0.4367 3.6437
2 45 3 -1.8865 -3.6300
2 45 5 1.1507 -4.7717
2 45 7 0.5825 -4.2209
2 45 9 -5.6813 -6.1802
2 45 11 -15.3269 -1.5076
2 46 2 -3.0346 7.1869
2 46 4 3.7008 2.2706
2 46 6 14.8587 4.4734
3 4 3 66.7422 2.3721
3 5 4 43.4615 3.3378
3 6 3 27.1004 -0.8992
3 6 5 -86.4538 -3.1415
3 7 4 -95.4259 7.9342
3 7 6 45.0447 -10.9439
3 8 3 28.0336 0.4359
3 8 5 107.3963 10.1825
3 8 7 -18.7795 4.6511
3 9 4 -36.7489 -7.9990
3 9 6 19.9125 2.6135
3 9 8 -19.9237 0.9530
3 10 3 35.5935 -1.1686
3 10 5 -39.9048 -1.7349
3 10 7 21.0354 0.7413
3 10 9 28.8627 4.0302
3 11 4 47.7602 11.3900
3 11 6 -83.4780 -9.1190
3 11 8 1.2628 -3.1793
3 11 10 -33.3971 6.7759
3 12 3 4.8276 0.0995
3 12 5 -25.4929 6.5842
3 12 7 17.8145 -5.5587
3 12 9 -19.8454 10.7352
3 12 11 21.1483 5.7333
3 13 4 36.0886 -7.5314
3 13 6 35.8180 5.8712
3 13 8 -2.5518 -0.1522
3 13 10 20.6905 -7.3621
3 13 12 -7.2485 3.1683
3 14 3 11.2195 -2.1671
3 14 5 25.1624 -0.6571
3 14 7 1.1384 2.3067
3 14 9 -2.7364 -4.9693
3 14 11 10.6728 -2.1797
3 14 13 -14.4920 -8.1602
3 15 4 4.9441 5.4752
3 15 6 3.4153 -3.5224
3 15 8 20.6860 -2.1107
3 15 10 -12.3050 3.6120
3 15 12 -61.0894 -3.2612
3 15 14 27.0099 -1.0650
3 16 3 32.6279 5.4524
3 16 5 -33.4306 0.2336
3 16 7 31.8977 -1.1697
3 16 9 -13.8138 4.5554
3 16 11 -26.3976 3.5863
3 16 13 2.3075 5.3073
3 16 15 0.6480 1.3541
3 17 4 30.5680 -6.0844
3 17 6 -6.9076 4.5419
3 17 8 16.1844 -3.6316
3 17 10 -11.4530 0.6001
3 17 12 15.8320 -0.3000
3 17 14 9.9595 -0.6615
3 17 16 -0.4730 1.4723
3 18 3 -3.6786 -6.2398
3 18 5 -13.1467 9.0183
3 18 7 0.7793 -4.5331
3 18 9 0.5349 2.4611
3 18 11 37.5259 -4.4301
3 18 13 -15.4564 2.2935
3 18 15 4.8969 -1.3062
3 18 17 12.1540 -5.0331
3 19 4 40.2673 1.1151
3 19 6 -17.0713 -2.2731
3 19 8 25.3205 0.4007
3 19 10 7.0838 1.8143
3 19 12 -4.8950 -4.3591
3 19 14 -6.4299 2.9562
3 19 16 36.8845 -3.6380
3 19 18 -3.6162 2.3699
3 20 3 28.2482 6.3263
3 20 5 -16.2647 -4.9506
3 20 7 13.3101 4.1612
3 20 9 3.1040 -4.9118
3 20 11 0.2226 2.2528
3 20 13 -13.3510 -2.6433
3 20 15 5.3726 -0.2407
3 20 17 -7.1356 5.5955
3 20 19 4.8020 0.2529
3 21 4 -15.8478 -0.1770
3 21 6 3.6877 -2.8002
3 21 8 -1.6495 1.2256
3 21 10 -51.3321 2.1907
3 21 12 -17.0325 -0.2926
3 21 14 15.4379 0.2692
3 21 16 -5.0543 0.8050
3 21 18 0.5663 -1.9051
3 21 20 -2.6398 1.8216
3 22 3 -10.2559 -4.3922
3 22 5 2.1060 8.0686
3 22 7 10.1639 -1.0695
3 22 9 -12.3645 2.1644
3 22 11 6.2710 0.9851
3 22 13 6.0318 2.1965
3 22 15 1.5143 1.2478
3 22 17 8.9065 -2.3097
3 22 19 0.1168 4.1397
3 22 21 -7.5964 1.2820
3 23 4 7.7050 -4.0434
3 23 6 4.6582 4.5168
3 23 8 19.4180 -6.1286
3 23 10 -36.2096 1.2025
3 23 12 -26.1077 0.2782
3 23 14 2.5694 -0.4493
3 23 16 11.4067 0.5961
3 23 18 4.5204 -0.9944
3 23 20 -7.0917 0.3582
3 23 22 -16.5228 0.7658
3 24 3 13.5225 2.9377
3 24 5 14.1993 -0.2177
3 24 7 -5.9802 -2.4389
3 24 9 6.6272 0.3039
3 24 11 5.8983 -2.8172
3 24 13 -4.9355 -2.6692
3 24 15 6.2818 -1.5675
3 24 17 -2.9130 -0.9487
3 24 19 0.2198 -2.9758
3 24 21 2.5989 -0.0955
3 24 23 -2.0278 2.1499
3 25 4 20.9126 3.8063
3 25 6 -6.1027 -5.0299
3 25 8 -0.1251 1.6989
3 25 10 30.0982 3.1425
3 25 12 26.6212 -4.2119
3 25 14 5.6494 3.3065
3 25 16 -2.1784 -2.0454
3 25 18 -8.2085 2.3021
3 25 20 15.4039 -1.9790
3 25 22 -1.5808 0.7582
3 25 24 14.8190 0.8900
3 26 3 -1.4201 -1.2882
3 26 5 -13.7812 3.9379
3 26 7 5.6667 0.4990
3 26 9 -11.2898 2.8210
3 26 11 -0.1544 0.1240
3 26 13 0.7193 2.1621
3 26 15 -3.1893 2.7931
3 26 17 -0.1363 0.5461
3 26 19 3.5728 2.2257
3 26 21 -1.7808 0.7235
3 26 23 -3.5515 0.8590
3 26 25 0.2745 2.3383
3 27 4 21.3259 -3.8805
3 27 6 -11.1939 3.6650
3 27 8 0.7497 -2.4565
3 27 10 -6.5799 -0.8061
3 27 12 9.0041 1.5083
3 27 14 -8.0241 0.7659
3 27 16 0.7471 -0.1505
3 27 18 8.0866 -1.0477
3 27 20 -7.6635 2.2553
3 27 22 2.1835 -1.7980
3 27 24 4.9546 0.7798
3 27 26 10.5197 0.2238
3 28 3 8.4274 -1.0045
3 28 5 -0.7762 0.0829
3 28 7 6.2557 -0.1960
3 28 9 -4.7457 -1.8049
3 28 11 17.0933 1.0076
3 28 13 0.4996 -2.7829
3 28 15 5.9356 -2.6487
3 28 17 4.8534 -0.4993
3 28 19 0.3545 -1.2007
3 28 21 2.5370 -1.1400
3 28 23 3.4063 -1.7683
3 28 25 -12.7938 0.2787
3 28 27 11.6301 -1.9061
3 29 4 10.7563 3.8088
3 29 6 -6.2654 -4.2098
3 29 8 16.5528 -1.3354
3 29 10 12.5348 2.7947
3 29 12 -5.6188 -2.9721
3 29 14 9.7444 1.3732
3 29 16 2.0915 -0.5299
3 29 18 -0.9520 0.7873
3 29 20 1.3990 -0.8023
3 29 22 -2.2234 -0.1184
3 29 24 -2.4438 1.1250
3 29 26 -8.0012 -0.4703
3 29 28 -0.4890 -0.8319
3 30 3 -2.6005 2.0307
3 30 5 -1.2770 3.7915
3 30 7 -3.5192 -1.7079
3 30 9 -4.8315 2.7403
3 30 11 -0.0182 -1.7527
3 30 13 0.4317 0.9378
3 30 15 5.2795 1.7638
3 30 17 -5.2854 -1.3668
3 30 19 4.4431 1.6987
3 30 21 2.9958 -0.7830
3 30 23 -5.7198 1.8950
3 30 25 5.1511 -0.6053
3 30 27 12.7813 0.5376
3 30 29 9.3210 0.6074
3 31 4 7.1342 -2.7181
3 31 6 -7.0719 3.5349
3 31 8 0.0073 -1.6696
3 31 10 -8.9288 0.6717
3 31 12 1.9418 -0.8370
3 31 14 4.7170 1.6973
3 31 16 1.9175 -0.4134
3 31 18 5.2430 -0.1145
3 31 20 -2.7458 1.5198
3 31 22 -5.7782 -0.2963
3 31 24 -9.0164 -0.5015
3 31 26 -0.3916 0.5002
3 31 28 14.8854 1.0543
3 31 30 -6.3398 -1.1982
3 32 3 -10.0900 -2.6972
3 32 5 3.0764 1.6647
3 32 7 7.5723 -0.7339
3 32 9 -10.6864 2.4241
3 32 11 7.0522 -0.0599
3 32 13 -0.0207 1.0700
3 32 15 -0.4566 -0.7525
3 32 17 3.4896 0.5009
3 32 19 3.2458 0.1075
3 32 21 -3.0047 -0.2294
3 32 23 3.4275 -0.3016
3 32 25 -3.5988 -0.1522
3 32 27 -13.7063 0.4244
3 32 29 21.9148 -0.5101
3 32 31 20.2747 -0.0293
3 33 4 -1.6515 1.1093
3 33 6 4.6624 -3.2587
3 33 8 8.7952 -1.4205
3 33 10 -0.2729 1.5172
3 33 12 6.0273 -2.1057
3 33 14 -0.3995 1.9769
3 33 16 3.4824 -1.1818
3 33 18 4.3606 1.1067
3 33 20 3.0708 -1.6509
3 33 22 4.6613 0.2859
3 33 24 1.6733 1.5703
3 33 26 6.6412 -1.8956
3 33 28 -7.2401 1.1191
3 33 30 -14.7103 0.4161
3 33 32 10.2486 -0.5983
3 34 3 16.1217 2.3627
3 34 5 -7.6994 0.0253
3 34 7 8.7666 0.9669
3 34 9 -1.4217 -2.6992
3 34 11 1.5415 0.4400
3 34 13 3.4361 -3.3605
3 34 15 3.5890 0.0290
3 34 17 3.3237 -1.0112
3 34 19 8.5851 -1.3855
3 34 21 -2.9866 1.0897
3 34 23 -6.5609 -1.8983
3 34 25 13.6380 0.1406
3 34 27 -0.4559 -0.9781
3 34 29 -2.8689 0.2883
3 34 31 -8.7188 -0.9617
3 35 4 -3.1325 -0.5462
3 35 6 -7.9525 0.9146
3 35 8 4.2665 1.1456
3 35 10 -1.2427 -0.9294
3 35 12 -4.4567 0.6554
3 35 14 8.0107 0.4591
3 35 16 -12.2189 -1.6263
3 35 18 7.7569 1.6375
3 35 20 1.3883 0.3257
3 35 22 -5.2512 -0.6824
3 35 24 7.7116 0.5024
3 35 26 7.9387 0.4109
3 35 28 -8.4677 -0.4642
3 35 30 -15.7909 -1.1959
3 36 3 10.2306 -0.9348
3 36 5 -4.4633 4.0458
3 36 7 5.0220 -0.8544
3 36 9 -9.0071 2.3437
3 36 11 6.9900 0.5811
3 36 13 6.0932 3.3419
3 36 15 4.0497 0.4119
3 36 17 5.0977 0.7487
3 36 19 -5.8408 1.4813
3 36 21 8.7365 -1.4879
3 36 23 0.8974 2.7974
3 36 25 -8.4963 -0.5418
3 36 27 0.2306 0.7073
3 36 29 13.1918 1.3845
3 37 4 -2.3528 -0.6031
3 37 6 -14.1421 -0.0525
3 37 8 -2.1502 -4.2693
3 37 10 7.1771 3.7214
3 37 12 -0.7097 -3.1607
3 37 14 -4.3838 1.2532
3 37 16 13.5150 1.1377
3 37 18 5.4707 -1.0555
3 37 20 -4.9840 1.1944
3 37 22 6.9084 -0.6085
3 37 24 -4.8317 1.0201
3 37 26 -5.3560 -1.5228
3 37 28 -10.1454 0.8710
3 38 3 18.2939 0.1851
3 38 5 -1.3214 0.3096
3 38 7 5.6385 -1.3177
3 38 9 4.8105 0.7419
3 38 11 5.7930 -1.7426
3 38 13 -4.4740 -2.0914
3 38 15 5.7480 -0.8490
3 38 17 -1.3085 -1.0715
3 38 19 0.9647 -1.0238
3 38 21 0.3819 -0.1926
3 38 23 0.6529 -1.9109
3 38 25 4.3202 1.0326
3 39 4 17.1006 0.0796
3 39 6 -13.4899 -0.9744
3 39 8 10.3263 0.7928
3 39 10 -7.8229 0.1062
3 39 12 6.2235 -0.6707
3 39 14 4.6416 1.0540
3 39 16 4.8519 -1.8645
3 39 18 -0.5482 1.0289
3 39 20 4.6166 -1.3066
3 39 22 -3.2061 1.0811
3 39 24 5.0761 -2.5501
3 40 3 0.2476 0.6853
3 40 5 -8.0234 2.6297
3 40 7 5.6026 0.3876
3 40 9 -1.5885 -0.1075
3 40 11 2.4673 0.7119
3 40 13 6.0142 0.4754
3 40 15 0.7012 2.1238
3 40 17 -3.7963 -0.9222
3 40 19 3.3141 1.7306
3 40 21 -1.6417 0.8852
3 40 23 9.4712 2.2728
3 41 4 -1.5138 -0.7419
3 41 6 -2.3108 0.4138
3 41 8 2.6948 -0.8589
3 41 10 3.6287 0.9178
3 41 12 0.9473 -0.8069
3 41 14 5.2691 0.6067
3 41 16 2.9510 0.5739
3 41 18 -0.8606 -0.5307
3 41 20 3.6282 0.5427
3 42 3 -11.7183 -0.9751
3 42 5 2.4447 1.1167
3 42 7 0.8591 0.3796
3 42 9 -2.7785 -0.5589
3 42 11 10.1313 1.2385
3 42 13 -7.5954 0.4598
3 42 15 4.9202 -2.2814
3 42 17 0.1567 2.1127
3 42 19 -2.7193 -2.0987
3 43 4 5.6818 -0.0156
3 43 6 -6.5496 -1.4323
3 43 8 3.3006 -2.0103
3 43 10 -2.5007 1.8746
3 43 12 -12.0299 -2.1786
3 43 14 -6.8377 1.6246
3 43 16 0.6124 -1.4727
3 44 3 -4.2941 0.7105
3 44 5 -1.9087 2.2046
3 44 7 -2.6585 -1.7105
3 44 9 12.0980 1.3963
3 44 11 -0.5269 -2.3061
3 44 13 13.0252 -0.7832
3 44 15 6.2751 1.1133
3 45 4 0.7711 0.2508
3 45 6 -15.6479 0.2134
3 45 8 19.1170 0.8657
3 45 10 -5.0207 -0.2479
3 46 3 -29.8627 -0.0743
3 46 5 10.4052 0.3722
4 4 4 410.7757 -9.6663
4 5 5 -44.9445 -5.3535
4 6 4 -132.0694 -5.4720
4 6 6 209.9728 14.8326
4 7 5 11.0007 8.6351
4 7 7 11.8170 2.3940
4 8 4 -201.3633 -15.7770
4 8 6 18.3912 -2.2194
4 8 8 -0.0769 -2.4489
4 9 5 9.4382 -2.6778
4 9 7 10.2492 9.1333
4 9 9 39.0327 5.7037
4 10 4 104.2569 -5.9168
4 10 6 -30.5400 -5.4379
4 10 8 15.5693 -2.3073
4 10 10 -6.3703 2.9258
4 11 5 -17.7785 13.1711
4 11 7 -28.7655 1.0683
4 11 9 21.1407 2.7223
4 11 11 37.8246 -0.7083
4 12 4 6.6871 -11.2458
4 12 6 -1.0856 -3.7272
4 12 8 -17.3568 -9.0786
4 12 10 11.1626 -2.6062
4 12 12 -30.2916 -20.1054
4 13 5 2.9145 0.3749
4 13 7 21.2041 12.9893
4 13 9 -25.3695 0.0479
4 13 11 -6.6212 6.6509
4 13 13 7.6703 -9.4513
4 14 4 -3.3837 -14.4860
4 14 6 21.3000 -4.4462
4 14 8 -7.7458 -5.9087
4 14 10 -3.5396 6.0096
4 14 12 -13.3089 0.1200
4 14 14 1.2804 -7.0259
4 15 5 -10.6562 8.9982
4 15 7 42.3477 1.5267
4 15 9 2.7900 4.1901
4 15 11 -23.9667 5.4704
4 15 13 6.1417 7.2079
4 15 15 9.6712 -15.1427
4 16 4 44.5660 -4.3744
4 16 6 32.9217 -6.8996
4 16 8 -5.0431 -0.2455
4 16 10 -0.6695 -21.2775
4 16 12 -15.7704 7.7707
4 16 14 5.2197 -10.9983
4 16 16 16.9335 -15.9678
4 17 5 26.0903 4.4395
4 17 7 31.9085 9.8211
4 17 9 21.2854 6.0077
4 17 11 12.0047 -0.8457
4 17 13 -3.0363 7.4640
4 17 15 14.2888 4.2493
4 17 17 5.6563 -14.0380
4 18 4 57.6888 -16.2396
4 18 6 -30.0601 -5.4039
4 18 8 31.1818 -7.1867
4 18 10 17.4571 6.4069
4 18 12 -1.3740 -16.9501
4 18 14 -0.1175 10.9800
4 18 16 19.0079 -1.5133
4 18 18 9.1333 -2.5817
4 19 5 31.0307 8.1814
4 19 7 13.3770 0.9960
4 19 9 2.7933 2.5479
4 19 11 16.6693 11.9937
4 19 13 -3.9274 -7.8545
4 19 15 19.7859 11.1496
4 19 17 7.7754 3.7414
4 19 19 20.6401 -8.5573
4 20 4 24.5661 -6.7553
4 20 6 -4.0099 -2.1754
4 20 8 4.7473 -5.1646
4 20 10 -24.0483 -4.5455
4 20 12 4.3678 2.3032
4 20 14 11.6524 -9.1908
4 20 16 -8.4388 -1.0449
4 20 18 5.5724 -0.7666
4 20 20 15.8633 -3.8065
4 21 5 0.3305 3.9625
4 21 7 18.0095 8.6611
4 21 9 -18.6289 1.7278
4 21 11 3.5380 -1.9213
4 21 13 9.5612 11.9863
4 21 15 5.2799 -6.2737
4 21 17 2.9359 4.6873
4 21 19 13.9817 5.3410
4 21 21 10.4953 -2.5801
4 22 4 -26.8789 -13.4320
4 22 6 33.5564 -8.7813
4 22 8 -15.7182 -0.1166
4 22 10 -15.1098 -9.2691
4 22 12 -0.4953 -0.9627
4 22 14 15.0978 -4.8944
4 22 16 19.7876 -2.6664
4 22 18 12.5021 -5.2069
4 22 20 14.7521 0.8881
4 22 22 22.9611 2.1742
4 23 5 -6.0657 6.6411
4 23 7 54.4055 4.5045
4 23 9 -3.3703 4.9001
4 23 11 -22.4565 4.0104
4 23 13 -16.0976 -1.0610
4 23 15 11.1213 5.6640
4 23 17 15.8616 4.4050
4 23 19 7.5784 -1.9689
4 23 21 9.7408 4.4693
4 23 23 15.4754 -0.0914
4 24 4 -5.5599 -6.0453
4 24 6 -14.9144 -1.7549
4 24 8 11.5172 -6.6350
4 24 10 -6.8550 2.1099
4 24 12 -3.9354 -2.7847
4 24 14 5.7559 2.2261
4 24 16 -0.1155 -4.3190
4 24 18 11.8639 1.5083
4 24 20 0.3723 -4.4587
4 24 22 9.0741 1.5730
4 24 24 9.7992 1.6403
4 25 5 -25.6175 7.0713
4 25 7 12.9670 2.8657
4 25 9 43.5939 3.3864
4 25 11 22.2164 2.7134
4 25 13 1.5015 0.0360
4 25 15 -0.2247 5.6353
4 25 17 1.5375 -2.5591
4 25 19 -1.0146 8.5329
4 25 21 6.0815 -1.7504
4 25 23 10.6183 3.4413
4 25 25 0.5021 -2.1967
4 26 4 35.6248 -14.3981
4 26 6 -8.9988 -7.3316
4 26 8 1.2727 -2.8631
4 26 10 5.7374 -5.4965
4 26 12 2.3300 -2.9981
4 26 14 1.9832 -5.2748
4 26 16 -3.4318 0.9128
4 26 18 3.4890 -9.3512
4 26 20 3.4527 0.0332
4 26 22 6.8100 -6.6031
4 26 24 7.3753 -0.1054
4 26 26 -12.6535 -2.7927
4 27 5 3.1832 3.4163
4 27 7 24.6254 9.4194
4 27 9 -18.3406 -0.7159
4 27 11 -4.1081 3.3793
4 27 13 -0.3312 4.7633
4 27 15 5.8147 -6.6926
4 27 17 0.2028 10.2888
4 27 19 -1.2673 -3.4567
4 27 21 -0.2340 6.1689
4 27 23 -1.1025 0.7650
4 27 25 2.1272 2.2056
4 27 27 3.8826 -5.1872
4 28 4 10.6905 -6.5113
4 28 6 6.0391 -1.1626
4 28 8 10.8298 -4.2507
4 28 10 -17.4400 -2.4991
4 28 12 1.8451 1.0223
4 28 14 3.8442 0.4815
4 28 16 0.8704 -4.3769
4 28 18 -1.5019 4.5350
4 28 20 1.4285 -5.8093
4 28 22 4.6940 0.9773
4 28 24 -5.9941 -2.0892
4 28 26 3.7248 1.6683
4 28 28 -2.4153 -5.0693
4 29 5 -8.1693 6.6757
4 29 7 18.1504 2.5691
4 29 9 -7.8177 4.5532
4 29 11 -6.3851 2.5331
4 29 13 -0.0604 -1.3080
4 29 15 2.7267 7.8357
4 29 17 -4.3235 -4.1207
4 29 19 2.8835 5.9622
4 29 21 -0.7471 0.3186
4 29 23 -0.0346 2.6952
4 29 25 -4.6424 2.6640
4 29 27 -2.1643 2.5856
4 29 29 3.0409 -6.3931
4 30 4 -23.8799 -9.8028
4 30 6 -3.5388 -7.9556
4 30 8 10.2964 -0.5768
4 30 10 -2.8997 -4.6080
4 30 12 -0.2380 -1.6841
4 30 14 5.6782 -4.1090
4 30 16 1.5887 3.4937
4 30 18 9.0297 -7.9699
4 30 20 -3.7730 1.5020
4 30 22 -3.6885 -3.2010
4 30 24 -0.9899 -5.5140
4 30 26 4.0599 0.4511
4 30 28 0.8641 -1.5556
4 30 30 -6.2209 -7.5094
4 31 5 -0.1345 3.2734
4 31 7 -7.7026 4.7480
4 31 9 5.2260 1.8039
4 31 11 1.0842 1.6635
4 31 13 -11.5321 4.2264
4 31 15 7.9748 -3.3034
4 31 17 6.5384 4.2363
4 31 19 6.2655 -1.6409
4 31 21 -4.5411 3.9583
4 31 23 12.3753 1.7555
4 31 25 3.9441 0.5671
4 31 27 1.9368 4.5364
4 31 29 1.0929 1.2232
4 31 31 0.0823 -6.3223
4 32 4 10.4739 -9.5509
4 32 6 -3.9922 0.5103
4 32 8 -15.3853 -6.5618
4 32 10 8.1153 -1.9964
4 32 12 2.6995 -2.8331
4 32 14 4.8089 -1.2171
4 32 16 9.3888 -3.7921
4 32 18 -2.0075 2.8541
4 32 20 0.2660 -4.3599
4 32 22 6.4506 -1.6475
4 32 24 7.5806 -0.0955
4 32 26 1.3097 -6.5660
4 32 28 1.8757 2.2886
4 32 30 2.5397 0.3764
4 32 32 3.7374 -7.2579
4 33 5 12.4985 6.8977
4 33 7 10.8676 3.1014
4 33 9 1.3495 2.7582
4 33 11 5.8676 5.0091
4 33 13 11.9304 -1.0175
4 33 15 10.9086 3.0801
4 33 17 7.3864 0.6080
4 33 19 0.1803 2.2095
4 33 21 4.1309 0.3493
4 33 23 11.2696 2.5148
4 33 25 -1.2989 5.0066
4 33 27 0.2355 -2.3473
4 33 29 2.3465 3.0190
4 33 31 3.9640 4.2835
4 34 4 14.3815 -6.6346
4 34 6 6.6029 -5.0792
4 34 8 -4.7368 -0.9211
4 34 10 0.7980 -1.9393
4 34 12 5.4380 0.0762
4 34 14 16.5001 -1.3684
4 34 16 4.6595 1.6245
4 34 18 2.4549 -3.5349
4 34 20 9.3362 0.9611
4 34 22 1.0695 -0.8900
4 34 24 -7.4418 -4.0989
4 34 26 2.4311 2.5184
4 34 28 0.0970 -5.1439
4 34 30 -3.2669 0.7639
4 35 5 -11.1292 1.5980
4 35 7 31.6940 5.7120
4 35 9 -15.4412 0.7797
4 35 11 -0.8303 -0.4114
4 35 13 9.9215 4.0686
4 35 15 12.2268 0.7203
4 35 17 6.8865 1.5700
4 35 19 4.3181 0.9021
4 35 21 8.5776 1.7725
4 35 23 5.5615 1.6695
4 35 25 13.0975 -0.8600
4 35 27 0.8113 4.7848
4 35 29 8.4061 -0.6984
4 36 4 10.3722 -10.2018
4 36 6 24.3175 -4.3336
4 36 8 5.5913 -2.4964
4 36 10 -3.7866 -5.0938
4 36 12 3.7510 -2.2562
4 36 14 8.4013 -3.2041
4 36 16 9.4114 -2.6450
4 36 18 7.5241 -2.6236
4 36 20 0.5919 -0.9553
4 36 22 2.3495 -2.8022
4 36 24 -2.3108 -0.8572
4 36 26 2.1209 -2.1567
4 36 28 -4.0919 -0.7958
4 37 5 3.9583 7.4186
4 37 7 -13.1435 2.1158
4 37 9 35.9363 3.7483
4 37 11 5.2132 4.0267
4 37 13 0.8552 -0.1381
4 37 15 1.5966 0.5715
4 37 17 3.0782 2.2369
4 37 19 7.0800 0.6214
4 37 21 16.6772 1.0110
4 37 23 5.5664 0.5677
4 37 25 5.2789 1.9804
4 37 27 5.7256 -0.9085
4 38 4 13.4190 -5.3135
4 38 6 8.3323 -1.9306
4 38 8 10.8378 -4.5069
4 38 10 -5.8826 -0.2075
4 38 12 6.8641 0.1949
4 38 14 -2.4199 -1.2378
4 38 16 6.6520 0.7243
4 38 18 4.7642 0.6346
4 38 20 7.9251 -2.2439
4 38 22 5.3268 1.1029
4 38 24 -6.4409 -1.0437
4 38 26 1.9381 -0.6678
4 39 5 -22.6544 3.5142
4 39 7 1.2880 4.8693
4 39 9 -15.1341 1.8935
4 39 11 -8.8275 0.6714
4 39 13 -0.1282 1.9499
4 39 15 -6.0950 2.0521
4 39 17 -0.0083 -0.1532
4 39 19 2.8797 1.8651
4 39 21 1.0696 2.1138
4 39 23 5.0867 0.9027
4 39 25 5.8052 2.9102
4 40 4 9.7740 -10.7600
4 40 6 -0.0820 -5.4150
4 40 8 9.8977 -1.5401
4 40 10 4.2950 -3.2667
4 40 12 -15.2072 -2.8903
4 40 14 10.8253 -0.3698
4 40 16 4.0238 -1.5788
4 40 18 3.3301 -2.5700
4 40 20 -1.0480 -1.7413
4 40 22 9.1556 -1.7644
4 41 5 3.7434 3.1349
4 41 7 5.0291 4.6688
4 41 9 -4.3080 0.5286
4 41 11 2.9754 2.5330
4 41 13 -0.9824 1.6749
4 41 15 4.5074 -1.0403
4 41 17 -7.1632 2.5068
4 41 19 4.9876 1.4550
4 41 21 -13.3785 0.1172
4 42 4 8.6649 -3.8990
4 42 6 6.0231 -2.4052
4 42 8 7.2781 -2.5268
4 42 10 0.4491 -3.3044
4 42 12 0.1328 0.8832
4 42 14 6.0027 -3.9328
4 42 16 6.2056 -0.7932
4 42 18 -2.4963 -2.1821
4 43 5 1.2281 5.5756
4 43 7 2.7701 2.3138
4 43 9 0.0450 3.0265
4 43 11 4.4214 2.8688
4 43 13 3.7059 0.4840
4 43 15 9.6405 4.3933
4 43 17 6.6694 2.0760
4 44 4 -2.4131 -8.2060
4 44 6 -10.1704 -3.3505
4 44 8 4.8012 -1.8663
4 44 10 2.7122 -1.6986
4 44 12 9.4770 -3.2702
4 44 14 9.3252 -1.0827
4 45 5 5.8597 1.9351
4 45 7 -2.8944 3.3239
4 45 9 2.7422 3.0392
4 45 11 9.9256 1.5868
4 46 4 4.1067 -6.8961
4 46 6 -1.9084 -0.3826
5 6 5 33.1349 6.6249
5 7 6 3.7813 -0.5952
5 8 5 -66.1755 -10.5786
5 8 7 -3.3125 3.2374
5 9 6 -31.9007 -14.2637
5 9 8 28.2069 1.0873
5 10 5 36.8682 11.8306
5 10 7 -3.6583 -10.8181
5 10 9 -29.5119 -3.1591
5 11 6 31.3859 6.6427
5 11 8 -46.3795 8.4743
5 11 10 1.5896 -10.2973
5 12 5 -20.0508 -10.1382
5 12 7 -12.8454 8.7331
5 12 9 7.4569 -4.6366
5 12 11 2.8329 8.2132
5 13 6 -22.6601 -10.8432
5 13 8 23.8796 -3.2786
5 13 10 -13.0846 2.8400
5 13 12 -6.7018 0.6673
5 14 5 -8.4619 5.9870
5 14 7 9.1305 -4.9370
5 14 9 -2.6907 2.4483
5 14 11 -1.2742 -7.0340
5 14 13 18.6754 2.8093
5 15 6 -26.9939 3.7353
5 15 8 3.0457 9.8413
5 15 10 22.0839 -5.7748
5 15 12 -3.2346 -0.7403
5 15 14 -11.1075 2.1729
5 16 5 0.9948 3.7497
5 16 7 -15.9114 -7.6947
5 16 9 -29.5128 4.5879
5 16 11 35.4338 0.1093
5 16 13 -32.7240 2.7714
5 16 15 -1.6886 8.3113
5 17 6 -42.1658 -8.0400
5 17 8 2.0848 -0.9258
5 17 10 -9.2447 1.2626
5 17 12 2.8212 0.9982
5 17 14 12.5587 -1.9389
5 17 16 -4.5537 0.4727
5 18 5 52.8245 -12.2699
5 18 7 30.6232 11.5040
5 18 9 -0.9498 -7.1790
5 18 11 -20.5006 1.7695
5 18 13 -7.3618 -4.7338
5 18 15 6.9395 -0.2672
5 18 17 -19.9476 -1.0308
5 19 6 -5.5528 1.3784
5 19 8 -6.1119 3.0012
5 19 10 -7.0253 -1.4602
5 19 12 -25.0077 4.0730
5 19 14 5.0908 -5.3794
5 19 16 -29.8757 2.1895
5 19 18 2.4205 -3.7828
5 20 5 -2.5276 16.2302
5 20 7 -2.0442 -14.7013
5 20 9 -18.3831 5.0019
5 20 11 9.8429 -1.4044
5 20 13 -15.8050 2.5420
5 20 15 -5.1840 -1.8208
5 20 17 0.7655 0.4833
5 20 19 -8.0481 2.8282
5 21 6 38.6587 0.3530
5 21 8 -38.6448 0.9727
5 21 10 22.5472 -2.5044
5 21 12 -10.7006 0.6613
5 21 14 -16.6138 2.4598
5 21 16 6.1727 -0.6602
5 21 18 7.7710 -0.3317
5 21 20 5.8602 -0.6845
5 22 5 -7.7189 -17.0913
5 22 7 -12.7551 10.3481
5 22 9 1.6059 0.8058
5 22 11 0.6762 -3.6539
5 22 13 -8.2403 1.9298
5 22 15 -3.8259 2.2003
5 22 17 -6.4787 0.4673
5 22 19 8.8744 -4.3518
5 22 21 5.2147 1.3866
5 23 6 14.6148 -9.1366
5 23 8 -32.6520 4.8760
5 23 10 42.9038 -0.8959
5 23 12 16.4393 0.7104
5 23 14 -5.9778 -1.5318
5 23 16 -5.7650 0.1089
5 23 18 -12.3683 2.3330
5 23 20 17.3165 -3.3091
5 23 22 29.7738 0.5765
5 24 5 -23.3249 14.4926
5 24 7 28.7279 -10.1068
5 24 9 -12.3015 -2.6099
5 24 11 2.0956 3.7404
5 24 13 1.0759 -4.2705
5 24 15 -5.2047 -2.3912
5 24 17 2.8063 0.9548
5 24 19 -7.2673 1.9400
5 24 21 0.7117 -4.9313
5 24 23 5.2237 -1.2181
5 25 6 28.5065 6.0113
5 25 8 -57.1814 0.9679
5 25 10 33.5749 -1.8115
5 25 12 8.9691 2.0834
5 25 14 -12.7975 0.1756
5 25 16 5.8536 -1.9606
5 25 18 8.2921 -0.3436
5 25 20 -17.0846 2.2130
5 25 22 4.0474 -1.5712
5 25 24 -37.1223 -1.3532
5 26 5 2.3652 -10.4660
5 26 7 -10.7819 6.6630
5 26 9 -0.1185 1.3518
5 26 11 5.6674 -1.7874
5 26 13 -4.0337 3.1891
5 26 15 4.1273 2.7764
5 26 17 -6.7138 -2.4219
5 26 19 -0.8089 2.1084
5 26 21 -2.9800 3.4904
5 26 23 5.6223 -1.3392
5 26 25 2.9925 -1.0394
5 27 6 -13.2154 -8.6251
5 27 8 -15.2074 1.7646
5 27 10 18.1222 -0.4700
5 27 12 5.0942 0.2165
5 27 14 4.9881 -1.5116
5 27 16 0.5442 3.8015
5 27 18 -6.4547 -0.9631
5 27 20 4.0939 -1.7679
5 27 22 -0.1544 1.7953
5 27 24 0.8048 0.3488
5 27 26 8.7242 -1.0408
5 28 5 5.1346 4.8664
5 28 7 3.5877 -6.6656
5 28 9 0.1415 1.0669
5 28 11 1.1856 -1.3937
5 28 13 -7.7310 -0.8283
5 28 15 2.1637 -1.9815
5 28 17 -6.5307 1.5256
5 28 19 1.1535 -3.2440
5 28 21 -5.6214 -0.5283
5 28 23 -6.2679 0.2071
5 28 25 13.5326 -1.7468
5 28 27 -4.3104 -0.0388
5 29 6 4.0731 2.0754
5 29 8 2.4773 3.3204
5 29 10 3.5275 -0.9970
5 29 12 13.5535 -0.3720
5 29 14 -8.6377 1.1281
5 29 16 -5.2027 -3.2460
5 29 18 -0.8686 1.5635
5 29 20 4.5027 -0.3281
5 29 22 -0.4622 0.1370
5 29 24 -0.7040 -1.4075
5 29 26 13.4722 0.2299
5 29 28 -1.1468 2.2023
5 30 5 19.5972 1.4039
5 30 7 11.2312 0.0292
5 30 9 -11.7438 -0.2423
5 30 11 7.9205 0.3126
5 30 13 1.9496 0.2940
5 30 15 -3.7937 0.7904
5 30 17 2.6477 -1.1087
5 30 19 -8.5872 3.2399
5 30 21 -1.9591 -1.2493
5 30 23 4.6300 1.3618
5 30 25 -15.6261 1.0345
5 30 27 3.8931 -1.0964
5 30 29 -2.2304 3.5051
5 31 6 -0.3771 -4.9909
5 31 8 0.6752 2.3456
5 31 10 -2.9156 -0.7619
5 31 12 -6.8141 1.8907
5 31 14 -12.6692 -1.0576
5 31 16 5.1578 0.9063
5 31 18 -8.1955 0.6022
5 31 20 -1.7050 -0.7005
5 31 22 -5.8536 -0.4077
5 31 24 -12.6200 1.6837
5 31 26 7.1601 -0.8454
5 31 28 2.7405 -0.7184
5 31 30 0.2329 2.5474
5 32 5 -9.6931 -5.4902
5 32 7 -0.1223 2.1787
5 32 9 4.2134 -1.4781
5 32 11 -4.5676 0.1061
5 32 13 -1.5549 0.7235
5 32 15 0.4509 0.9105
5 32 17 3.2338 -0.3952
5 32 19 -5.2572 -0.7067
5 32 21 -22.7956 0.8241
5 32 23 12.2560 -0.8024
5 32 25 -6.2549 0.1632
5 32 27 -10.1110 -0.9425
5 32 29 3.9639 -0.6938
5 32 31 -10.1865 0.7090
5 33 6 -16.3421 0.2821
5 33 8 -16.7547 1.6715
5 33 10 7.0623 -1.8486
5 33 12 -4.6405 -0.4089
5 33 14 2.3223 0.2688
5 33 16 -10.3555 -0.0746
5 33 18 -10.7475 -0.7103
5 33 20 1.8130 0.4463
5 33 22 -15.7266 0.2632
5 33 24 -10.3806 -0.8106
5 33 26 -2.3248 0.7253
5 33 28 0.2872 -0.2385
5 33 30 9.6372 -1.4034
5 33 32 -18.0332 0.6756
5 34 5 -10.4851 5.9463
5 34 7 11.8801 -5.4744
5 34 9 -5.2936 0.8320
5 34 11 1.0956 -0.2794
5 34 13 -6.6148 -1.2608
5 34 15 19.5279 -1.7522
5 34 17 8.3304 0.9495
5 34 19 -14.2237 -0.6250
5 34 21 6.3933 -0.9873
5 34 23 -1.7314 0.0841
5 34 25 -7.2114 -0.2461
5 34 27 -15.5726 1.0196
5 34 29 -2.5727 -1.2025
5 34 31 11.8515 -0.1859
5 35 6 -21.6280 -3.7678
5 35 8 -1.1046 2.0067
5 35 10 -9.1119 1.8298
5 35 12 -2.1770 0.2181
5 35 14 -8.5323 -0.2596
5 35 16 -6.2990 -0.8706
5 35 18 -1.6170 1.0598
5 35 20 -9.4185 -0.9491
5 35 22 6.1413 0.6944
5 35 24 -9.0744 -0.5076
5 35 26 -8.4411 -0.5935
5 35 28 -11.3661 1.2088
5 35 30 1.6299 0.5968
5 36 5 -3.2367 -4.6281
5 36 7 -2.8397 3.4515
5 36 9 -3.5475 0.9972
5 36 11 -6.4201 -1.7084
5 36 13 -5.3074 2.0575
5 36 15 -10.9484 2.3777
5 36 17 0.0946 -1.3049
5 36 19 6.4700 1.7528
5 36 21 -6.1958 0.9874
5 36 23 3.7502 0.3440
5 36 25 6.3180 0.4113
5 36 27 7.5319 0.1075
5 36 29 -8.6810 0.4056
5 37 6 -17.9255 -1.2978
5 37 8 15.3797 3.1233
5 37 10 -6.2262 -4.5218
5 37 12 2.7858 1.9712
5 37 14 -0.2648 -0.0684
5 37 16 -5.4157 0.4880
5 37 18 -4.4858 -0.0935
5 37 20 1.5234 -0.4303
5 37 22 -3.0754 0.3550
5 37 24 1.8327 0.0280
5 37 26 2.4118 -0.2058
5 38 5 -5.7886 3.1063
5 38 7 6.5461 -4.2314
5 38 9 -9.7462 -1.7693
5 38 11 2.5843 1.8684
5 38 13 -4.8455 -2.5194
5 38 15 -1.7793 -1.6250
5 38 17 -7.9732 0.9134
5 38 19 3.0100 -1.2358
5 38 21 -0.6406 -1.5388
5 38 23 -8.7278 0.4927
5 38 25 1.0238 -1.1655
5 39 6 -20.5656 -1.2001
5 39 8 3.2604 0.3501
5 39 10 -11.1472 1.6104
5 39 12 4.3491 -0.2713
5 39 14 7.8569 -0.1154
5 39 16 -1.7681 -0.8232
5 39 18 -0.2930 -0.1017
5 39 20 -2.6544 1.0343
5 39 22 2.1080 -1.8569
5 39 24 -3.8574 2.6236
5 40 5 2.4795 -1.9210
5 40 7 -4.1397 2.7254
5 40 9 -4.3989 0.7753
5 40 11 2.4156 -1.4750
5 40 13 6.1191 1.5731
5 40 15 1.8981 0.6510
5 40 17 1.8733 -0.0761
5 40 19 -3.9239 -0.1466
5 40 21 0.5169 2.1734
5 40 23 1.2201 -3.6029
5 41 6 -4.2079 -2.3922
5 41 8 0.6664 2.0035
5 41 10 1.5792 -1.0679
5 41 12 -2.0208 0.9348
5 41 14 14.8135 -0.1153
5 41 16 -7.9041 -0.3916
5 41 18 1.0646 1.8590
5 41 20 -2.3682 -2.0454
5 42 5 -9.0590 0.7285
5 42 7 5.1404 -3.9069
5 42 9 -2.2460 1.5673
5 42 11 -4.9874 -0.6409
5 42 13 -13.2815 -0.5445
5 42 15 -1.3126 0.8686
5 42 17 -1.4144 -0.4012
5 42 19 3.6763 2.1194
5 43 6 3.5497 0.1100
5 43 8 -7.0924 0.8317
5 43 10 -3.0633 -1.5252
5 43 12 5.2848 0.9037
5 43 14 -1.7244 -0.5941
5 43 16 0.7563 1.0539
5 44 5 7.4774 -0.0199
5 44 7 -4.0423 0.4410
5 44 9 -8.0990 -1.1610
5 44 11 5.9320 0.0184
5 44 13 -6.8341 -0.5457
5 45 6 -8.4815 -2.4529
5 45 8 1.9625 2.9743
5 45 10 -2.6274 -0.2697
5 46 5 8.1979 -0.2180
6 6 6 -106.1119 13.2761
6 7 7 -77.2114 5.5201
6 8 6 -40.2426 6.1305
6 8 8 30.8659 -11.4102
6 9 7 24.0330 -7.5306
6 9 9 -60.4045 0.3228
6 10 6 69.0470 20.5742
6 10 8 -33.3366 -12.3573
6 10 10 15.4666 9.8358
6 11 7 -12.5614 -0.3544
6 11 9 -13.4464 -2.6657
6 11 11 -20.4200 0.1004
6 12 6 43.8175 2.9013
6 12 8 -15.2570 11.5835
6 12 10 38.2062 -6.8346
6 12 12 -6.0360 0.0171
6 13 7 -14.2445 -5.1764
6 13 9 1.3974 0.9562
6 13 11 -30.2394 -1.1041
6 13 13 12.2010 6.7754
6 14 6 -18.0907 15.8901
6 14 8 13.1590 -11.5357
6 14 10 -68.0173 12.8321
6 14 12 25.3373 -3.7699
6 14 14 -4.4842 12.3643
6 15 7 -10.2906 -4.1633
6 15 9 -6.4237 -8.7214
6 15 11 20.1579 -1.9319
6 15 13 -9.2660 -5.0017
6 15 15 -4.0346 10.6980
6 16 6 -15.0067 9.7974
6 16 8 -0.5086 3.2951
6 16 10 25.0332 9.1863
6 16 12 -4.3525 -7.5412
6 16 14 -6.0135 0.9838
6 16 16 -1.4494 0.9254
6 17 7 6.3571 -2.5901
6 17 9 -8.8899 -0.1105
6 17 11 -12.1348 0.1729
6 17 13 -10.0561 -2.4381
6 17 15 5.8655 -5.3937
6 17 17 -27.3618 11.5010
6 18 6 -2.0753 9.5837
6 18 8 8.6175 -2.2098
6 18 10 -18.5776 3.2787
6 18 12 0.3795 5.6023
6 18 14 16.2906 0.3795
6 18 16 -8.9384 0.0757
6 18 18 -8.4206 7.3090
6 19 7 9.7254 -0.4841
6 19 9 2.0013 -8.9284
6 19 11 4.0626 -4.1052
6 19 13 -12.7158 4.5310
6 19 15 -12.2302 -3.3319
6 19 17 2.8889 -2.3430
6 19 19 20.5815 8.4893
6 20 6 -20.1288 15.1489
6 20 8 -3.7361 -1.3421
6 20 10 6.0494 4.4509
6 20 12 -4.5262 -0.7071
6 20 14 -21.7457 1.8791
6 20 16 -5.2388 -1.3426
6 20 18 6.8385 -2.8073
6 20 20 -15.3077 1.6251
6 21 7 15.6028 -9.4534
6 21 9 15.9088 5.1767
6 21 11 3.4027 -2.4605
6 21 13 -16.2441 -5.8613
6 21 15 -3.5697 5.3798
6 21 17 -5.3339 -4.1083
6 21 19 -8.9860 -0.7709
6 21 21 -4.5904 4.5124
6 22 6 -6.8668 3.3584
6 22 8 -2.4870 -0.2546
6 22 10 12.6540 8.5088
6 22 12 -18.0888 -7.4022
6 22 14 4.3080 5.1128
6 22 16 -5.6467 1.1228
6 22 18 -12.5270 -0.7121
6 22 20 -21.6993 0.5722
6 22 22 -13.8407 0.8622
6 23 7 19.1487 0.8450
6 23 9 38.8593 -7.8521
6 23 11 11.2107 3.0702
6 23 13 10.2503 -0.1682
6 23 15 -3.3032 -3.6387
6 23 17 -29.0569 1.1458
6 23 19 4.1529 -1.3146
6 23 21 -9.0537 0.8589
6 23 23 -4.0213 2.7833
6 24 6 12.3763 18.3895
6 24 8 -4.8768 -3.9298
6 24 10 9.9891 4.2946
6 24 12 -5.4582 3.0376
6 24 14 -5.6192 -1.1806
6 24 16 -18.6886 0.6832
6 24 18 -3.1864 2.5358
6 24 20 -8.0413 0.1966
6 24 22 -11.5291 -1.8825
6 24 24 -9.0714 0.0783
6 25 7 37.9966 -4.1629
6 25 9 58.1594 -3.7762
6 25 11 47.6223 -3.5376
6 25 13 -6.7300 2.4940
6 25 15 11.4468 -0.3079
6 25 17 -4.0520 -0.0851
6 25 19 1.3283 -0.8361
6 25 21 -0.0410 -1.9223
6 25 23 -1.6905 1.1128
6 25 25 -4.5318 3.6777
6 26 6 -11.8268 4.1506
6 26 8 -0.0473 1.0106
6 26 10 14.9115 3.6332
6 26 12 -16.2668 -4.2774
6 26 14 9.4424 0.8919
6 26 16 1.3045 -0.3321
6 26 18 -0.9729 -1.2028
6 26 20 -3.3730 2.3248
6 26 22 1.4541 -0.7836
6 26 24 -6.0138 -1.2154
6 26 26 -0.1118 0.8383
6 27 7 -40.7135 -5.0394
6 27 9 14.3978 3.5947
6 27 11 -6.7035 -0.5439
6 27 13 -5.3984 -2.5976
6 27 15 0.9734 2.9927
6 27 17 -2.8460 -3.3825
6 27 19 7.6726 -0.1031
6 27 21 1.1354 0.0620
6 27 23 2.7886 -2.4103
6 27 25 12.6060 0.0355
6 27 27 -4.2198 4.7307
6 28 6 -23.1468 12.9190
6 28 8 12.7636 -2.1080
6 28 10 -1.7030 5.2129
6 28 12 -0.1865 -0.3447
6 28 14 -3.2399 0.1873
6 28 16 -10.3115 1.3791
6 28 18 2.5657 -0.6554
6 28 20 -3.8252 3.7152
6 28 22 1.6289 -0.3839
6 28 24 -9.4692 2.5927
6 28 26 -3.9752 -1.6748
6 28 28 6.1426 3.3411
6 29 7 -2.8676 -1.3290
6 29 9 -2.5361 -7.6406
6 29 11 5.8174 0.3114
6 29 13 -3.0783 2.0378
6 29 15 7.7904 -1.5870
6 29 17 -0.6226 2.6803
6 29 19 0.1214 -1.5286
6 29 21 -1.5162 -0.0049
6 29 23 5.0796 -0.1894
6 29 25 -0.6633 -0.8134
6 29 27 -0.3951 -0.8897
6 29 29 4.6737 4.6337
6 30 6 -1.4846 9.0094
6 30 8 -2.2858 -2.3923
6 30 10 -3.1556 3.9486
6 30 12 10.9801 -2.0105
6 30 14 -10.0879 1.1047
6 30 16 1.7527 -3.1189
6 30 18 -10.1795 1.4176
6 30 20 -1.6937 -2.3251
6 30 22 2.3735 0.3320
6 30 24 0.3104 1.4715
6 30 26 -3.8022 -1.2239
6 30 28 1.3081 -3.2270
6 30 30 -10.1603 3.9948
6 31 7 6.0738 -4.5322
6 31 9 20.0235 0.7395
6 31 11 4.7048 -0.6977
6 31 13 -19.9837 -2.6866
6 31 15 -14.9272 2.7883
6 31 17 -20.0628 -0.1923
6 31 19 -2.6972 0.4963
6 31 21 2.6523 -1.3256
6 31 23 -1.2056 -0.1145
6 31 25 -5.5358 -0.7736
6 31 27 17.6453 -0.9353
6 31 29 -1.8043 -1.3456
6 31 31 8.2508 4.0963
6 32 6 7.7546 6.2242
6 32 8 8.2894 0.2952
6 32 10 -3.4213 4.2651
6 32 12 0.7235 -1.3223
6 32 14 3.7667 -0.4873
6 32 16 -9.2564 0.7825
6 32 18 -4.5551 -3.4878
6 32 20 4.1893 3.7950
6 32 22 -12.1050 -1.2681
6 32 24 5.7391 0.9223
6 32 26 8.9836 3.9640
6 32 28 6.8242 -0.5040
6 32 30 -8.3526 -1.9133
6 32 32 1.8099 4.0249
6 33 7 -10.2417 1.4006
6 33 9 -3.8748 -3.7968
6 33 11 -7.3692 -1.3752
6 33 13 -10.7757 2.8086
6 33 15 -8.8664 -0.8986
6 33 17 -6.5536 0.3362
6 33 19 3.0181 0.5882
6 33 21 -3.3508 1.5705
6 33 23 -0.2913 -2.4070
6 33 25 -0.8530 -1.7288
6 33 27 -5.1674 2.1846
6 33 29 2.0474 0.4028
6 33 31 -1.0345 -2.6124
6 34 6 0.3682 11.8556
6 34 8 -13.1885 -2.6884
6 34 10 2.9287 3.4433
6 34 12 -12.5536 -0.1927
6 34 14 -2.6190 0.3989
6 34 16 -1.8681 -0.2754
6 34 18 -2.5523 0.4505
6 34 20 -6.2091 -1.3019
6 34 22 7.9631 0.5194
6 34 24 -6.8988 1.6400
6 34 26 -11.7818 -2.0651
6 34 28 4.3002 0.5702
6 34 30 0.4985 1.0547
6 35 7 21.9629 -8.3048
6 35 9 -20.9777 0.6309
6 35 11 10.2828 -1.0040
6 35 13 -7.1183 -1.7295
6 35 15 -10.4562 1.1545
6 35 17 -1.1821 0.7521
6 35 19 -5.9371 0.0956
6 35 21 -5.8538 -0.9159
6 35 23 0.2908 1.5572
6 35 25 6.6963 0.8769
6 35 27 -0.3028 -2.8317
6 35 29 -1.0181 0.8211
6 36 6 -14.8210 4.7395
6 36 8 -8.1966 -1.9739
6 36 10 -13.3313 4.3050
6 36 12 -4.5960 -2.1503
6 36 14 -1.3507 -0.2743
6 36 16 -3.7233 -0.3318
6 36 18 -0.3438 -0.7838
6 36 20 5.7939 -0.4344
6 36 22 -2.5497 -1.2727
6 36 24 -18.6867 -0.6571
6 36 26 -0.3457 0.1232
6 36 28 -5.6750 -0.8373
6 37 7 -22.4855 3.3496
6 37 9 6.4704 -3.9522
6 37 11 8.7185 0.4381
6 37 13 -8.3914 0.4510
6 37 15 1.7161 0.3565
6 37 17 -8.8947 -0.9268
6 37 19 1.5459 0.5431
6 37 21 -5.4112 1.4829
6 37 23 -1.2214 -0.7047
6 37 25 -0.8884 0.1157
6 37 27 16.4271 2.3399
6 38 6 -7.9709 11.3866
6 38 8 12.3148 0.4704
6 38 10 -7.3418 3.1226
6 38 12 -1.0671 -0.9444
6 38 14 -6.9644 1.7794
6 38 16 2.5620 -0.8521
6 38 18 -1.3228 -0.9818
6 38 20 -4.5458 1.7637
6 38 22 -2.9311 -0.8351
6 38 24 1.9294 0.6317
6 38 26 -0.5873 1.0461
6 39 7 -1.7618 -6.4036
6 39 9 -17.2460 -1.0061
6 39 11 8.7208 -1.1354
6 39 13 -14.5284 0.0665
6 39 15 0.1759 0.2084
6 39 17 1.1691 2.2133
6 39 19 3.3800 0.3399
6 39 21 4.0886 -1.1585
6 39 23 -2.5858 0.9070
6 40 6 -9.0246 5.4763
6 40 8 9.4953 -2.8727
6 40 10 -2.7813 3.8907
6 40 12 -6.7171 -1.4654
6 40 14 5.1217 -1.1149
6 40 16 0.4928 0.1816
6 40 18 -4.5840 -1.7155
6 40 20 1.8092 0.9931
6 40 22 8.9235 -0.6280
6 41 7 -13.1048 -1.9435
6 41 9 -1.6441 -0.8200
6 41 11 1.0026 -0.5787
6 41 13 -8.9498 -0.1265
6 41 15 -6.2343 1.0179
6 41 17 0.6809 -0.8814
6 41 19 0.5549 -1.4695
6 41 21 4.8271 0.4481
6 42 6 -4.6546 8.0891
6 42 8 0.0656 0.6341
6 42 10 -3.7080 2.0231
6 42 12 7.3273 -0.8208
6 42 14 3.1457 1.5553
6 42 16 -1.0301 -0.6390
6 42 18 2.5997 1.9449
6 43 7 -8.4349 -0.1161
6 43 9 -1.8540 -2.3333
6 43 11 -9.8609 -0.3423
6 43 13 -7.2634 -0.6194
6 43 15 -2.2547 -1.9183
6 43 17 -7.6736 -1.2095
6 44 6 6.0610 6.1852
6 44 8 -11.0366 -1.9577
6 44 10 6.1053 4.4680
6 44 12 10.9044 0.9270
6 44 14 1.8516 2.2013
6 45 7 3.1895 -4.4086
6 45 9 -7.5407 -3.0800
7 8 7 66.2888 -11.9277
7 9 8 13.8173 6.9787
7 10 7 -27.3209 21.7274
7 10 9 -8.2882 -3.9856
7 11 8 8.3439 7.4765
7 11 10 25.1316 3.7216
7 12 7 7.6767 -21.9072
7 12 9 7.5930 5.9338
7 12 11 -10.3195 -0.1229
7 13 8 17.6814 8.0691
7 13 10 4.4578 -12.1450
7 13 12 -1.8497 6.4427
7 14 7 22.9729 13.3327
7 14 9 -12.7944 -0.7167
7 14 11 0.9692 -3.9461
7 14 13 -8.7903 -3.6214
7 15 8 19.0482 3.6765
7 15 10 -7.1907 1.5487
7 15 12 14.3385 12.9589
7 15 14 18.3230 -8.5818
7 16 7 22.1578 -1.2309
7 16 9 -3.2973 -2.2983
7 16 11 -8.6548 1.7614
7 16 13 4.4354 -1.8296
7 16 15 9.5514 -0.1699
7 17 8 12.5593 4.3590
7 17 10 -24.1505 -11.4201
7 17 12 6.8483 0.0825
7 17 14 -16.7186 5.4677
7 17 16 5.0325 -0.6275
7 18 7 9.6805 -10.9193
7 18 9 -5.7717 8.7906
7 18 11 14.1546 -2.0341
7 18 13 3.5011 0.8143
7 18 15 5.4120 -4.8008
7 18 17 9.7864 -1.9131
7 19 8 -9.4353 9.2351
7 19 10 28.4035 -3.1116
7 19 12 2.6670 1.8245
7 19 14 -11.3511 -0.1355
7 19 16 5.6060 2.2314
7 19 18 9.3428 1.9817
7 20 7 11.7028 18.1524
7 20 9 -0.5564 -4.5210
7 20 11 6.0103 -0.7190
7 20 13 -12.5190 0.3796
7 20 15 19.5495 3.8196
7 20 17 -5.6621 -1.0575
7 20 19 7.7429 1.9335
7 21 8 62.3737 2.5852
7 21 10 -20.6672 -4.5018
7 21 12 14.1466 4.8700
7 21 14 6.3025 -6.4485
7 21 16 3.2133 1.8125
7 21 18 -17.7184 2.5922
7 21 20 -3.6816 -0.9606
7 22 7 15.9811 -20.5714
7 22 9 -5.4826 2.6663
7 22 11 -12.5582 6.4834
7 22 13 10.9986 -1.5904
7 22 15 3.5583 -4.3329
7 22 17 2.5040 2.0550
7 22 19 -0.3646 0.6243
7 22 21 -0.6151 -3.5876
7 23 8 -13.6826 5.7380
7 23 10 13.4823 -9.0127
7 23 12 5.4326 0.9742
7 23 14 -2.2584 3.2792
7 23 16 5.9091 -2.0100
7 23 18 8.3323 -0.2552
7 23 20 -10.6851 1.3797
7 23 22 -29.0218 1.1281
7 24 7 -5.0831 20.0268
7 24 9 -4.0662 -0.1557
7 24 11 11.6270 -7.4455
7 24 13 -3.4089 5.0952
7 24 15 -0.1154 1.4822
7 24 17 8.5737 -2.5607
7 24 19 -3.0122 -1.3366
7 24 21 -3.0418 4.9429
7 24 23 -8.2031 0.1865
7 25 8 -34.9185 8.2459
7 25 10 56.8689 -0.1865
7 25 12 9.9686 3.5769
7 25 14 4.6572 -6.3974
7 25 16 -2.5282 3.3803
7 25 18 -1.1372 0.8191
7 25 20 10.0486 -4.1824
7 25 22 -2.9005 4.1385
7 25 24 -26.1358 -0.3998
7 26 7 -0.9719 -15.3088
7 26 9 -0.5170 2.2917
7 26 11 -3.8446 4.9769
7 26 13 -2.5052 -2.2368
7 26 15 4.4596 -1.1342
7 26 17 0.7109 3.8480
7 26 19 2.0458 -0.8305
7 26 21 2.5014 -2.6769
7 26 23 1.1729 2.7533
7 26 25 -8.3551 0.6146
7 27 8 -35.6135 2.8175
7 27 10 -0.2930 -10.6592
7 27 12 8.4248 3.2239
7 27 14 -7.7852 2.2493
7 27 16 3.2870 -5.0624
7 27 18 -1.7137 3.6081
7 27 20 -0.3602 -0.6527
7 27 22 -2.7487 0.3406
7 27 24 -1.9958 -1.0952
7 27 26 -8.7677 1.3569
7 28 7 5.2701 7.8594
7 28 9 -5.0330 -0.5762
7 28 11 4.2981 -2.6801
7 28 13 -1.2313 0.9744
7 28 15 3.8434 1.2690
7 28 17 1.9149 -3.0196
7 28 19 10.7940 1.9827
7 28 21 -0.6676 -1.7017
7 28 23 1.4359 -0.4166
7 28 25 -4.7641 -0.0478
7 28 27 -6.4585 -0.8516
7 29 8 -0.5947 5.7348
7 29 10 -8.7154 0.9215
7 29 12 -0.1427 1.9178
7 29 14 0.0540 -3.8624
7 29 16 9.3860 3.1439
7 29 18 -1.3447 -1.4067
7 29 20 -4.7034 -1.5158
7 29 22 1.4939 1.1960
7 29 24 -3.4519 0.0465
7 29 26 -0.6506 -0.0863
7 29 28 14.5852 -0.9959
7 30 7 1.5369 0.8681
7 30 9 1.8536 0.0549
7 30 11 -0.5759 1.2536
7 30 13 3.6505 1.2221
7 30 15 4.0367 -1.4980
7 30 17 -5.7980 3.1570
7 30 19 -2.0112 -1.9469
7 30 21 2.2699 3.1166
7 30 23 -4.1033 -1.2353
7 30 25 6.2017 1.0260
7 30 27 -0.3776 3.4779
7 30 29 -4.9155 -1.1710
7 31 8 -10.4370 3.8762
7 31 10 7.4030 -7.5294
7 31 12 2.5283 2.9717
7 31 14 12.0145 0.0253
7 31 16 3.2385 -1.8998
7 31 18 3.7963 1.6864
7 31 20 3.4476 -1.1230
7 31 22 -0.0816 2.4317
7 31 24 -10.0164 -3.1631
7 31 26 2.2720 1.0518
7 31 28 3.8876 1.4593
7 31 30 3.8814 -1.5597
7 32 7 2.1774 -5.9222
7 32 9 1.9254 3.6574
7 32 11 -15.4743 -1.0042
7 32 13 -3.2312 -1.1331
7 32 15 2.8661 0.7005
7 32 17 -23.8302 -0.4941
7 32 19 1.5842 -0.2955
7 32 21 -5.6589 -1.5500
7 32 23 10.5350 1.2216
7 32 25 -1.7251 -1.3468
7 32 27 2.0552 -1.6967
7 32 29 0.5625 0.2495
7 32 31 5.8341 -0.3956
7 33 8 -7.8534 5.4345
7 33 10 10.1824 -3.0517
7 33 12 5.4007 2.0155
7 33 14 5.8243 -1.4623
7 33 16 3.7025 0.1238
7 33 18 4.2625 1.4117
7 33 20 4.2742 -2.1250
7 33 22 -22.0356 0.4703
7 33 24 -0.3315 0.3713
7 33 26 -0.1376 -1.0491
7 33 28 -0.4770 -0.3871
7 33 30 4.3191 0.2598
7 33 32 12.0131 0.0141
7 34 7 -7.3415 7.6606
7 34 9 7.3726 -2.0412
7 34 11 8.5862 -0.9072
7 34 13 -2.8562 2.3022
7 34 15 7.8204 -0.1051
7 34 17 2.2030 -1.4710
7 34 19 7.3691 2.4622
7 34 21 -10.1724 -0.7037
7 34 23 0.9927 0.8189
7 34 25 10.6804 0.5603
7 34 27 -0.8564 0.6164
7 34 29 1.1155 0.7840
7 34 31 -4.1327 0.8476
7 35 8 0.6249 3.7881
7 35 10 -4.2606 -4.0039
7 35 12 -1.4168 2.6055
7 35 14 6.9821 -0.8936
7 35 16 8.7682 0.0683
7 35 18 5.2004 -0.5338
7 35 20 7.8607 0.1276
7 35 22 -1.0600 0.1483
7 35 24 1.6269 -0.1635
7 35 26 4.6307 0.6271
7 35 28 15.8941 1.2060
7 36 7 7.4677 -6.8771
7 36 9 -7.6727 2.5734
7 36 11 1.4912 2.6139
7 36 13 2.9463 -2.4313
7 36 15 16.2727 -0.1520
7 36 17 4.7410 2.5747
7 36 19 4.0077 -2.9549
7 36 21 4.3669 2.0674
7 36 23 -3.9179 -1.6508
7 36 25 3.1405 0.4531
7 36 27 1.9860 -0.5484
7 37 8 6.7868 3.6497
7 37 10 -2.2731 -3.8330
7 37 12 12.0859 1.1988
7 37 14 14.1875 -0.8373
7 37 16 7.7361 -0.9117
7 37 18 3.0382 2.7365
7 37 20 -2.5076 -2.4725
7 37 22 1.3117 1.9597
7 37 24 2.3323 -1.0326
7 37 26 2.9963 0.0369
7 38 7 0.7222 5.1253
7 38 9 3.2868 -0.5773
7 38 11 7.1394 -3.0670
7 38 13 -5.5043 2.9050
7 38 15 2.7758 -0.1011
7 38 17 1.4306 -1.9730
7 38 19 -1.5158 1.4905
7 38 21 0.4505 -0.1142
7 38 23 2.9934 -1.1140
7 38 25 -1.1597 0.6841
7 39 8 4.7270 5.9495
7 39 10 -1.8947 -4.2599
7 39 12 -4.5915 3.1870
7 39 14 6.3078 -1.3026
7 39 16 -2.9311 0.2279
7 39 18 2.6461 0.1245
7 39 20 -0.6803 -2.0192
7 39 22 1.2274 1.9399
7 39 24 -2.3777 -2.2402
7 40 7 5.8601 -3.2100
7 40 9 -3.3349 1.4503
7 40 11 1.7850 2.4470
7 40 13 8.8889 -1.4040
7 40 15 6.5178 -0.2929
7 40 17 2.2962 1.0542
7 40 19 3.0167 0.6269
7 40 21 -2.0920 -2.1818
7 41 8 7.2315 2.9404
7 41 10 1.1190 -3.4966
7 41 12 -5.3468 0.8036
7 41 14 -1.7702 -0.4121
7 41 16 0.5688 0.6338
7 41 18 -0.6174 -0.1017
7 41 20 4.1536 1.6758
7 42 7 4.8392 1.4644
7 42 9 1.0755 -0.5814
7 42 11 -2.0010 -0.7214
7 42 13 -4.4312 0.9642
7 42 15 -2.2604 0.0693
7 42 17 -1.3263 -1.3745
7 43 8 2.4374 3.0611
7 43 10 1.6350 -2.4290
7 43 12 0.6438 1.5144
7 43 14 6.3601 -1.2215
7 43 16 -7.4019 -0.5536
7 44 7 3.8958 0.1330
7 44 9 -2.2591 0.8029
7 44 11 -5.3242 -0.2151
7 44 13 -7.6376 0.7549
7 45 8 5.4095 5.4998
8 8 8 -82.8281 -17.0465
8 9 9 -8.8722 -9.6298
8 10 8 -6.6088 2.5975
8 10 10 18.1803 2.1410
8 11 9 21.5017 2.8089
8 11 11 -14.9026 -0.9456
8 12 8 -25.2371 -24.5897
8 12 10 13.3157 21.4751
8 12 12 22.8166 -6.6112
8 13 9 -17.2904 1.0806
8 13 11 18.2388 1.9909
8 13 13 -20.7903 1.4523
8 14 8 -32.3471 0.2074
8 14 10 -8.3008 -5.2529
8 14 12 -19.1871 0.2196
8 14 14 -50.7530 7.0214
8 15 9 3.0534 -1.2552
8 15 11 -10.6949 -2.6580
8 15 13 2.1593 -1.9547
8 15 15 0.8432 0.6542
8 16 8 -2.3294 -13.6082
8 16 10 -12.4952 7.7968
8 16 12 -9.7053 -8.0788
8 16 14 18.4541 4.1871
8 16 16 2.0407 1.7234
8 17 9 -5.7955 3.7126
8 17 11 -5.7160 6.7639
8 17 13 4.8157 -1.3874
8 17 15 -7.1632 2.6582
8 17 17 22.6444 -2.4773
8 18 8 -11.2351 -12.2569
8 18 10 9.5661 5.4857
8 18 12 -7.0061 -0.4761
8 18 14 -21.0363 -1.7314
8 18 16 17.9281 3.9732
8 18 18 3.8400 1.7085
8 19 9 -2.8430 1.6132
8 19 11 11.0036 -3.1352
8 19 13 -0.7121 -0.6951
8 19 15 23.2071 -3.6880
8 19 17 0.0348 2.7558
8 19 19 3.6696 -6.0292
8 20 8 5.5199 -1.9923
8 20 10 -7.3550 0.0944
8 20 12 -4.2535 -7.7190
8 20 14 14.8204 8.7780
8 20 16 4.8914 -4.2579
8 20 18 -12.0842 -1.1294
8 20 20 16.9075 -6.8931
8 21 9 10.1473 -3.4779
8 21 11 -1.4313 5.1235
8 21 13 13.5280 -1.3593
8 21 15 7.3761 -0.1765
8 21 17 -2.3466 0.2492
8 21 19 -3.3258 -0.4851
8 21 21 8.1435 -7.7451
8 22 8 -8.1620 -22.0555
8 22 10 3.1702 11.2106
8 22 12 4.7120 -0.1758
8 22 14 -2.0665 -2.7125
8 22 16 -5.3862 2.8869
8 22 18 9.3415 3.6155
8 22 20 -11.8264 6.4305
8 22 22 -1.3935 -8.6000
8 23 9 30.3314 8.1527
8 23 11 11.4570 -1.4886
8 23 13 10.3486 -0.0529
8 23 15 14.7249 0.4275
8 23 17 7.3373 -5.1508
8 23 19 -1.2832 3.5918
8 23 21 2.1230 -1.8544
8 23 23 -8.2779 -7.3368
8 24 8 -27.3176 3.4729
8 24 10 17.6203 -4.4257
8 24 12 -16.6153 -4.3206
8 24 14 5.2847 5.3078
8 24 16 -4.8918 2.7986
8 24 18 -1.0338 -8.5662
8 24 20 3.0280 7.3542
8 24 22 -3.2160 -1.0863
8 24 24 6.3093 -5.3857
8 25 9 -30.4641 -2.4702
8 25 11 -18.0786 -0.0912
8 25 13 -11.4767 -2.9960
8 25 15 16.4189 -1.4919
8 25 17 -4.7259 2.7452
8 25 19 8.1102 -5.9870
8 25 21 14.5532 4.7897
8 25 23 -7.4666 -2.6708
8 25 25 -3.1096 -4.6628
8 26 8 -3.6444 -19.8653
8 26 10 -3.3774 12.8210
8 26 12 9.5368 -4.0554
8 26 14 6.1997 2.4696
8 26 16 -5.5008 -1.7157
8 26 18 3.3714 5.9579
8 26 20 3.2974 -3.8167
8 26 22 4.2626 1.4884
8 26 24 0.5502 3.9279
8 26 26 4.0763 -0.4991
8 27 9 -28.9838 0.9886
8 27 11 -0.5017 5.5023
8 27 13 1.6983 -2.3135
8 27 15 -4.2751 0.8364
8 27 17 10.7991 -3.7803
8 27 19 -10.9047 3.5005
8 27 21 1.2871 -5.5983
8 27 23 9.7319 2.9701
8 27 25 14.5492 -0.5327
8 27 27 -1.1228 -1.5975
8 28 8 -2.5169 -1.9162
8 28 10 -14.2275 0.0140
8 28 12 -7.8840 -2.4164
8 28 14 4.8520 3.3932
8 28 16 2.3381 3.6057
8 28 18 1.6913 -4.9480
8 28 20 -11.4821 7.4620
8 28 22 10.7944 -2.9354
8 28 24 -5.8301 1.3380
8 28 26 -2.1177 2.1035
8 28 28 1.5917 1.9318
8 29 9 -3.9234 1.7265
8 29 11 -3.1110 -4.9079
8 29 13 -9.6840 0.2581
8 29 15 1.1351 -3.3909
8 29 17 -6.4724 0.6257
8 29 19 1.1837 -2.2097
8 29 21 -4.3446 1.5337
8 29 23 -12.4937 -2.5285
8 29 25 1.0197 -0.0013
8 29 27 -13.5809 -1.1920
8 29 29 2.9697 0.8820
8 30 8 -7.2697 -10.5258
8 30 10 6.8511 6.1023
8 30 12 -3.1491 -3.2217
8 30 14 2.4442 2.0164
8 30 16 -6.8458 0.9806
8 30 18 0.0306 0.1629
8 30 20 -10.8342 1.1432
8 30 22 -6.7286 -1.5864
8 30 24 2.5530 1.7753
8 30 26 2.0100 -2.3717
8 30 28 -8.5933 0.6496
8 30 30 4.7551 1.9804
8 31 9 0.7290 -0.5757
8 31 11 -3.6329 3.3918
8 31 13 7.0002 -2.0227
8 31 15 -6.6142 0.5672
8 31 17 5.0451 -3.8971
8 31 19 -0.4635 0.2868
8 31 21 -1.1437 -1.3414
8 31 23 0.1846 -1.5037
8 31 25 -0.4968 1.4237
8 31 27 -2.6449 -2.2720
8 31 29 -8.6918 -1.2064
8 31 31 6.4725 1.3062
8 32 8 -13.1050 -8.5659
8 32 10 -7.1242 3.1157
8 32 12 13.6418 -0.5607
8 32 14 0.1438 2.4913
8 32 16 5.9218 2.7820
8 32 18 4.1513 1.1768
8 32 20 -11.1495 2.7360
8 32 22 11.6506 0.6020
8 32 24 1.2994 1.1928
8 32 26 2.1744 2.4895
8 32 28 7.4330 -0.0779
8 32 30 2.9237 4.6043
8 32 32 -3.5611 -0.7944
8 33 9 9.0602 3.8185
8 33 11 -7.1635 0.2065
8 33 13 -0.6216 -2.6725
8 33 15 3.9067 -2.1506
8 33 17 2.9645 0.4446
8 33 19 -1.6460 -2.6998
8 33 21 3.9484 -1.2621
8 33 23 -2.5848 1.9592
8 33 25 -0.2113 -1.5997
8 33 27 1.2864 0.2920
8 33 29 1.0494 -1.4999
8 33 31 0.2375 0.4100
8 34 8 3.0444 -4.4459
8 34 10 -4.1890 3.3756
8 34 12 5.4983 -4.4313
8 34 14 -0.4104 3.7315
8 34 16 -1.8597 0.1832
8 34 18 -1.6466 -1.0094
8 34 20 10.4457 3.2048
8 34 22 -2.9902 -2.2100
8 34 24 4.0543 0.9345
8 34 26 -2.2098 -1.1329
8 34 28 1.5665 1.0078
8 34 30 8.7949 -0.8250
8 35 9 6.8985 -4.7248
8 35 11 -1.4500 0.6646
8 35 13 7.5725 -0.2932
8 35 15 16.7983 -0.9697
8 35 17 -0.6759 -2.3095
8 35 19 -5.9273 0.2339
8 35 21 11.8513 -0.9548
8 35 23 1.4397 -2.7186
8 35 25 -0.4604 -0.8927
8 35 27 -4.0553 -0.6013
8 35 29 -6.8529 -1.2260
8 36 8 0.7688 -10.7574
8 36 10 -7.1212 4.8678
8 36 12 5.7503 -1.0209
8 36 14 -5.9155 1.1765
8 36 16 -1.9920 2.6348
8 36 18 -10.0332 -0.0815
8 36 20 14.2635 3.4208
8 36 22 -0.2823 0.4156
8 36 24 4.8342 2.8416
8 36 26 -0.5400 1.4830
8 36 28 -0.4568 0.2488
8 37 9 -1.0064 5.9901
8 37 11 14.2754 0.2909
8 37 13 5.5128 -0.7568
8 37 15 5.5315 -1.4873
8 37 17 -1.6457 -0.4800
8 37 19 -10.0482 -2.0956
8 37 21 0.2291 -2.4803
8 37 23 2.9278 0.6163
8 37 25 -2.5365 -0.7973
8 37 27 -13.1044 -1.4665
8 38 8 16.9144 -4.3660
8 38 10 13.1132 2.6231
8 38 12 -1.0406 -3.1356
8 38 14 -0.6722 2.6133
8 38 16 -1.9009 1.9146
8 38 18 1.5024 -0.5975
8 38 20 -13.1711 3.1612
8 38 22 1.0847 -0.4713
8 38 24 2.2318 0.5234
8 39 9 8.0937 -2.0520
8 39 11 3.0916 -0.1290
8 39 13 9.1854 -1.4922
8 39 15 1.4211 -0.8459
8 39 17 -3.0476 -2.2434
8 39 19 10.1953 -0.9224
8 39 21 -7.7716 0.6063
8 39 23 -4.3498 -1.2950
8 40 8 10.4023 -9.0973
8 40 10 8.0436 3.8057
8 40 12 -1.3756 -0.9609
8 40 14 6.4891 0.9917
8 40 16 1.2577 1.4265
8 40 18 4.6488 1.5282
8 40 20 0.8731 0.1227
8 40 22 -0.2084 -1.4316
8 41 9 1.1386 0.9526
8 41 11 6.3553 1.3188
8 41 13 3.6015 -1.2562
8 41 15 12.3754 -0.6681
8 41 17 3.0001 -1.0339
8 41 19 0.5715 0.0271
8 42 8 -3.0711 -4.7239
8 42 10 4.5066 3.8416
8 42 12 -3.1837 -3.0375
8 42 14 -2.4982 2.7502
8 42 16 8.6688 0.9840
8 42 18 -1.4951 -3.0081
8 43 9 -0.4133 1.7805
8 43 11 2.7017 -0.4998
8 43 13 -2.6665 0.8923
8 43 15 7.1385 -0.2332
8 44 8 -6.3724 -7.1064
8 44 10 -0.1792 2.5678
8 44 12 -9.2009 -4.1372
8 45 9 4.0286 -0.5816
9 10 9 26.5583 16.6090
9 11 10 -32.3522 -11.3006
9 12 9 -10.5988 -16.4269
9 12 11 1.2134 -0.4265
9 13 10 -15.3385 -9.9929
9 13 12 7.1097 0.0317
9 14 9 10.7645 9.5413
9 14 11 20.4957 4.7208
9 14 13 -1.2958 -2.4011
9 15 10 4.1778 -4.5912
9 15 12 -4.1427 -0.5281
9 15 14 0.2291 1.3565
9 16 9 -14.6590 -1.6238
9 16 11 -0.4135 -1.4795
9 16 13 3.0630 6.4362
9 16 15 -7.1820 -2.8885
9 17 10 3.5654 -7.9339
9 17 12 -2.2921 5.2427
9 17 14 -9.4339 -13.4896
9 17 16 -10.8599 1.6237
9 18 9 3.4221 -5.3370
9 18 11 12.3917 -3.6049
9 18 13 -11.8458 2.2293
9 18 15 -3.7037 2.6258
9 18 17 -4.7719 -4.8966
9 19 10 4.3975 -1.7204
9 19 12 -19.5045 6.3305
9 19 14 12.2605 0.0210
9 19 16 -10.2169 -2.1041
9 19 18 -12.4490 -1.0167
9 20 9 4.7075 9.8380
9 20 11 17.0580 2.0901
9 20 13 3.2559 -2.6688
9 20 15 -7.4490 -0.0933
9 20 17 -12.4993 5.4648
9 20 19 -2.4837 1.6415
9 21 10 -13.3357 -8.8921
9 21 12 0.1477 3.9848
9 21 14 -3.2231 0.1881
9 21 16 -0.8944 -2.3348
9 21 18 6.4239 0.9381
9 21 20 -0.3139 -3.4969
9 22 9 -14.2440 -12.3129
9 22 11 18.7151 -7.6726
9 22 13 -18.9350 3.5665
9 22 15 -11.7758 1.1637
9 22 17 3.3202 -5.4230
9 22 19 -1.6213 -1.8066
9 22 21 -1.5702 -1.1112
9 23 10 2.3762 -2.3714
9 23 12 -6.3912 3.0970
9 23 14 -6.0104 -4.3538
9 23 16 -5.2007 2.2522
9 23 18 -1.9025 2.1391
9 23 20 3.7007 -4.5625
9 23 22 23.7701 1.7573
9 24 9 15.6131 12.7712
9 24 11 -13.1595 4.7540
9 24 13 -13.1170 -4.4576
9 24 15 11.9580 -1.0110
9 24 17 -9.2375 5.1244
9 24 19 7.9600 1.1446
9 24 21 1.7795 -1.7789
9 24 23 9.6099 3.8086
9 25 10 -2.2491 -7.3048
9 25 12 2.8808 8.8936
9 25 14 1.7840 0.8915
9 25 16 0.1700 -2.4308
9 25 18 3.7419 1.7080
9 25 20 -7.5609 -0.8601
9 25 22 0.2948 -0.0563
9 25 24 8.3123 -1.2749
9 26 9 -4.1283 -10.7225
9 26 11 2.8751 -5.8348
9 26 13 -6.0191 4.9533
9 26 15 -15.2200 -2.6211
9 26 17 -3.7369 -1.6829
9 26 19 -4.1400 -0.0179
9 26 21 0.5871 1.6058
9 26 23 -1.9836 -2.8564
9 26 25 17.1345 -1.4776
9 27 10 18.7452 -4.9709
9 27 12 22.1722 -0.9154
9 27 14 -8.1930 -2.7812
9 27 16 11.7580 1.8674
9 27 18 -1.2895 1.3390
9 27 20 1.1123 -2.8812
9 27 22 7.2125 3.5643
9 27 24 2.8543 -2.6981
9 27 26 8.9721 -1.6817
9 28 9 0.5614 5.3499
9 28 11 4.7893 2.3801
9 28 13 -0.7900 -2.4574
9 28 15 -3.8322 -0.4668
9 28 17 2.2053 0.8558
9 28 19 -5.1941 -1.9557
9 28 21 -5.0707 0.0790
9 28 23 4.9078 0.8536
9 28 25 -1.5847 -1.4320
9 28 27 4.9923 -0.5305
9 29 10 6.8892 -6.2532
9 29 12 -7.2361 8.6983
9 29 14 3.4987 -0.4555
9 29 16 2.3512 -0.5821
9 29 18 -3.2479 2.4236
9 29 20 8.5916 -2.5902
9 29 22 -8.2156 1.8519
9 29 24 3.7566 -1.0292
9 29 26 -3.7533 0.7570
9 29 28 2.5513 -0.3199
9 30 9 8.5133 0.2014
9 30 11 -4.6601 -2.5705
9 30 13 4.7936 1.1352
9 30 15 -27.1002 0.0024
9 30 17 5.2620 -0.1840
9 30 19 8.9794 1.9307
9 30 21 -5.2594 -0.8434
9 30 23 -0.5165 1.9190
9 30 25 3.4719 0.5218
9 30 27 4.8962 -0.3294
9 30 29 18.2444 0.2611
9 31 10 17.5731 -3.7344
9 31 12 -11.3547 0.0645
9 31 14 -1.4051 -0.9478
9 31 16 -1.7234 -0.5421
9 31 18 5.4192 1.6047
9 31 20 -7.0673 -1.6786
9 31 22 2.2201 1.5344
9 31 24 -3.5584 0.6137
9 31 26 -0.4173 -0.2125
9 31 28 -6.5506 1.4318
9 31 30 -0.3257 -3.0843
9 32 9 -5.4802 -4.0375
9 32 11 -5.8236 -0.1545
9 32 13 -9.8361 0.4415
9 32 15 -13.3283 -1.6450
9 32 17 -1.4186 -0.9581
9 32 19 -9.5702 -0.8493
9 32 21 15.6486 -0.6217
9 32 23 -10.0154 -2.4614
9 32 25 -0.5053 -1.3262
9 32 27 -3.3596 -0.3666
9 32 29 0.7708 -1.5445
9 32 31 -0.9629 -2.2264
9 33 10 -7.6308 -5.4408
9 33 12 -4.3791 4.8114
9 33 14 -17.0479 -1.7168
9 33 16 8.5869 0.7876
9 33 18 4.9539 1.1994
9 33 20 19.3945 -1.8541
9 33 22 17.4801 2.6831
9 33 24 -7.2784 -2.7562
9 33 26 0.8297 1.0798
9 33 28 0.5005 0.6911
9 33 30 -2.9983 -3.0949
9 34 9 5.3066 5.6914
9 34 11 -10.7306 0.0986
9 34 13 2.3788 -0.7817
9 34 15 -4.6658 0.2320
9 34 17 -5.2781 2.5013
9 34 19 -4.6434 -1.5752
9 34 21 7.0427 2.3691
9 34 23 -13.8719 0.1357
9 34 25 -2.8818 1.4121
9 34 27 -3.3186 0.8706
9 34 29 -3.9445 1.2095
9 35 10 1.8610 -4.2929
9 35 12 -12.5514 3.7960
9 35 14 -6.3603 -0.4129
9 35 16 5.2642 -1.3356
9 35 18 -5.1907 2.5371
9 35 20 -6.6232 -2.8910
9 35 22 -3.9280 2.5318
9 35 24 -7.2634 -0.4913
9 35 26 -4.7213 0.5118
9 35 28 -0.0220 -0.5052
9 36 9 -6.5846 -5.8350
9 36 11 6.6665 -2.3745
9 36 13 -13.8977 1.8277
9 36 15 -13.9478 -1.0222
9 36 17 -2.9279 -2.4789
9 36 19 1.0259 1.7910
9 36 21 -3.7644 -2.8117
9 36 23 -3.1538 0.5650
9 36 25 9.8230 -0.8126
9 36 27 -2.4049 -1.0032
9 37 10 -2.1998 -4.7911
9 37 12 2.3411 1.4189
9 37 14 -22.2597 -0.9496
9 37 16 -6.7738 0.0816
9 37 18 -3.1863 0.8476
9 37 20 -0.2077 -0.4946
9 37 22 3.5493 0.7408
9 37 24 -0.2702 -1.5443
9 37 26 -15.1504 -0.6027
9 38 9 -2.6938 4.3081
9 38 11 -0.3076 1.3325
9 38 13 3.1503 -2.0676
9 38 15 15.1204 0.7791
9 38 17 -2.1801 1.1107
9 38 19 -0.4630 -0.8428
9 38 21 -3.9709 0.2050
9 38 23 1.3926 1.3745
9 38 25 -0.6664 -1.1536
9 39 10 -6.0751 -3.6829
9 39 12 -6.7673 4.9038
9 39 14 4.8635 -1.2966
9 39 16 1.4188 -0.2218
9 39 18 2.4842 1.2179
9 39 20 -2.0100 -1.2420
9 39 22 -2.0419 0.6639
9 40 9 -1.0460 -2.7465
9 40 11 -0.7192 -2.2045
9 40 13 1.2725 2.1600
9 40 15 -1.2040 -0.9540
9 40 17 -0.1587 0.3554
9 40 19 6.0085 -0.5658
9 40 21 -0.5493 2.2375
9 41 10 -2.9151 -3.9230
9 41 12 4.0559 1.9912
9 41 14 4.3293 -0.7098
9 41 16 0.9030 -1.7799
9 41 18 -2.3420 2.1533
9 41 20 -5.0727 -3.4994
9 42 9 -0.5414 0.9361
9 42 11 2.6519 -0.3952
9 42 13 -7.0718 -1.3184
9 42 15 -1.2496 -0.0252
9 42 17 -10.1957 1.0021
9 43 10 14.3551 -5.2507
9 43 12 1.4039 4.0497
9 43 14 -11.3818 -1.6076
9 44 9 -7.9422 0.4907
9 44 11 2.7239 0.0460
10 10 10 -8.4868 21.3866
10 11 11 4.9109 3.3782
10 12 10 -32.7924 -1.5583
10 12 12 25.4394 -10.7614
10 13 11 -30.3351 -0.6147
10 13 13 14.7282 -8.6952
10 14 10 -7.1279 12.3527
10 14 12 -0.1964 -4.6299
10 14 14 -6.7655 -9.9461
10 15 11 2.6913 0.0346
10 15 13 4.9921 4.0440
10 15 15 11.1014 -13.9092
10 16 10 20.1984 9.6423
10 16 12 6.5722 -8.8765
10 16 14 -7.5984 7.5258
10 16 16 3.1305 -15.2081
10 17 11 4.7275 3.0830
10 17 13 -2.1062 1.2994
10 17 15 1.3525 8.0450
10 17 17 -10.7862 -9.3736
10 18 10 -16.2476 0.5939
10 18 12 0.5286 -3.1656
10 18 14 3.0706 3.2155
10 18 16 1.7233 1.7950
10 18 18 -8.3800 -3.0651
10 19 11 -2.6765 -1.0267
10 19 13 2.5809 -1.7682
10 19 15 -6.6313 1.6743
10 19 17 -4.1115 0.2165
10 19 19 -0.2645 1.3517
10 20 10 -3.9858 19.8932
10 20 12 6.7630 -10.8808
10 20 14 -5.6052 -3.1636
10 20 16 3.5041 -0.7148
10 20 18 7.4487 -5.3389
10 20 20 0.6405 5.9135
10 21 11 24.0024 1.2511
10 21 13 -11.4210 2.7503
10 21 15 -3.0298 -0.0497
10 21 17 6.7953 3.1815
10 21 19 2.6879 -1.8682
10 21 21 -6.7764 9.9098
10 22 10 10.9063 -5.6628
10 22 12 -2.1203 2.0699
10 22 14 2.6166 4.2096
10 22 16 -5.3260 -2.4993
10 22 18 -2.2421 -0.8004
10 22 20 3.7162 -0.7813
10 22 22 4.4156 14.2687
10 23 11 -19.2937 1.5065
10 23 13 -8.2376 0.1251
10 23 15 13.6910 3.0329
10 23 17 -3.1451 2.8014
10 23 19 23.8654 -0.2965
10 23 21 7.7279 -1.0947
10 23 23 46.3241 11.2434
10 24 10 -12.4500 21.5201
10 24 12 2.4317 -11.8104
10 24 14 6.1416 -1.8092
10 24 16 -7.5232 -3.0512
10 24 18 -0.5287 -0.3417
10 24 20 1.3039 -4.1396
10 24 22 -0.9994 -8.7145
10 24 24 1.8390 10.5067
10 25 11 7.0125 -1.1891
10 25 13 11.8710 -2.0402
10 25 15 -1.3462 2.7108
10 25 17 1.1781 -1.6120
10 25 19 1.5462 6.1962
10 25 21 -2.6437 -1.4420
10 25 23 16.2295 -1.8154
10 25 25 14.6662 5.2080
10 26 10 10.5727 -2.4723
10 26 12 10.6150 0.5785
10 26 14 -3.4521 2.5066
10 26 16 8.3753 -0.1995
10 26 18 0.9058 -7.9851
10 26 20 -0.1374 8.1289
10 26 22 -5.3282 -5.2022
10 26 24 2.9342 0.2158
10 26 26 -5.2834 1.0542
10 27 11 7.2665 -0.5098
10 27 13 -1.4685 5.0380
10 27 15 -7.2346 1.1878
10 27 17 3.1154 2.8693
10 27 19 4.3224 -1.8172
10 27 21 0.3380 5.2488
10 27 23 -4.7936 -1.8811
10 27 25 -1.1114 2.6063
10 27 27 -4.4605 -3.0230
10 28 10 17.6257 12.6554
10 28 12 -7.3643 -7.7596
10 28 14 0.9329 -0.7658
10 28 16 -5.4957 -1.6183
10 28 18 -2.1909 1.8021
10 28 20 3.1880 -4.5824
10 28 22 -4.4549 0.0390
10 28 24 -5.8447 -0.5744
10 28 26 1.6166 0.6737
10 28 28 5.4510 -7.3188
10 29 11 -0.6773 2.7641
10 29 13 3.0273 -4.7174
10 29 15 2.7458 3.6290
10 29 17 6.0210 -1.2485
10 29 19 1.0170 2.9929
10 29 21 11.2566 0.3669
10 29 23 12.2500 2.8267
10 29 25 4.5770 0.1995
10 29 27 5.1076 2.9628
10 29 29 -5.1504 -7.0776
10 30 10 9.4314 4.1475
10 30 12 -14.9448 -3.5062
10 30 14 -10.0497 0.6260
10 30 16 2.5043 -1.1318
10 30 18 2.1885 -5.6775
10 30 20 5.0865 2.0903
10 30 22 0.0995 -5.4340
10 30 24 -0.3304 -1.5943
10 30 26 -6.4971 -0.9691
10 30 28 -0.5215 -0.4676
10 30 30 6.1757 -7.6568
10 31 11 8.0667 -0.9363
10 31 13 -2.0067 3.5002
10 31 15 -5.4967 0.4928
10 31 17 2.2930 3.8178
10 31 19 -0.2485 0.3173
10 31 21 -11.5068 0.9835
10 31 23 -3.9402 2.0777
10 31 25 -1.0015 -0.6990
10 31 27 3.2739 1.5386
10 31 29 -3.8319 4.3272
10 31 31 1.2292 -6.9633
10 32 10 3.4956 7.3016
10 32 12 -1.5406 -5.1230
10 32 14 -18.5574 1.0207
10 32 16 1.1526 -1.9050
10 32 18 -13.1353 -1.2291
10 32 20 -25.2353 2.0404
10 32 22 -9.0143 -2.7185
10 32 24 1.9505 3.3476
10 32 26 1.6576 -2.6810
10 32 28 0.5240 -0.2968
10 32 30 -6.4671 3.8459
10 32 32 3.9949 -3.9138
10 33 11 -7.4328 0.7701
10 33 13 10.6826 2.6558
10 33 15 1.5336 2.2073
10 33 17 2.2263 -1.4459
10 33 19 -1.1062 3.1098
10 33 21 2.6589 1.6237
10 33 23 -2.1233 -0.8419
10 33 25 4.6780 3.7776
10 33 27 -4.0161 0.0889
10 33 29 1.0973 1.4707
10 33 31 4.8377 2.1238
10 34 10 -9.6696 7.1630
10 34 12 2.1193 -4.8223
10 34 14 -6.2935 -2.0034
10 34 16 -7.4037 -0.0164
10 34 18 3.9145 -4.3528
10 34 20 -6.9099 -0.6734
10 34 22 6.6946 -3.8788
10 34 24 -3.0269 -1.3872
10 34 26 0.6344 -1.4819
10 34 28 -2.3311 -4.1115
10 34 30 0.1015 -0.5264
10 35 11 -8.8895 -0.8091
10 35 13 -2.0444 -2.7748
10 35 15 8.3518 2.3602
10 35 17 -0.7102 3.1002
10 35 19 -3.0634 -0.5646
10 35 21 6.1975 2.0537
10 35 23 3.0245 2.0123
10 35 25 -1.4716 -0.1744
10 35 27 1.3361 0.8286
10 35 29 2.9265 1.3818
10 36 10 9.1129 3.8776
10 36 12 -2.8990 -2.0694
10 36 14 6.3824 2.0919
10 36 16 6.1530 -2.4433
10 36 18 15.6046 -1.3304
10 36 20 15.1409 1.0285
10 36 22 1.4537 -2.4764
10 36 24 -1.1394 -0.1890
10 36 26 -3.0437 0.5951
10 37 11 2.1332 1.7910
10 37 13 -16.0396 3.3575
10 37 15 -2.6212 1.4147
10 37 17 -0.5531 -0.0107
10 37 19 9.6240 3.1206
10 37 21 2.4575 1.1703
10 37 23 -4.4096 1.2244
10 37 25 -0.6277 0.4654
10 38 10 -9.4282 9.4283
10 38 12 -15.5297 -5.5725
10 38 14 1.8936 -1.7042
10 38 16 6.9813 -0.1011
10 38 18 -0.6195 -3.3536
10 38 20 -2.7784 -0.8996
10 38 22 2.0748 -2.7190
10 38 24 -2.6789 1.6022
10 39 11 -3.8801 -1.2071
10 39 13 -2.1073 -1.1797
10 39 15 3.7762 1.5370
10 39 17 0.6696 2.1542
10 39 19 8.3353 0.7228
10 39 21 -2.2527 1.3827
10 39 23 1.7549 -0.9640
10 40 10 -18.8377 1.8919
10 40 12 -5.3686 -2.4845
10 40 14 -10.9102 2.1416
10 40 16 -1.6696 -2.4044
10 40 18 3.8100 -3.2464
10 40 20 5.4453 1.9781
10 41 11 -6.9662 0.4361
10 41 13 1.2361 2.0714
10 41 15 -1.2122 0.7003
10 41 17 -10.0267 1.2183
10 41 19 2.7959 0.9335
10 42 10 -1.9296 8.4961
10 42 12 3.2364 -4.3538
10 42 14 1.0005 -0.1602
10 42 16 -3.6553 0.2061
10 43 11 8.6613 2.2198
10 43 13 -5.7850 -2.2102
10 44 10 -2.7962 2.0298
11 12 11 8.1275 -1.4312
11 13 12 -28.6053 11.5408
11 14 11 -15.1354 -0.2995
11 14 13 13.9439 4.4163
11 15 12 3.7160 12.0307
11 15 14 -1.3504 -1.2907
11 16 11 0.1242 0.8346
11 16 13 -14.7437 -4.0364
11 16 15 9.6374 2.0076
11 17 12 -10.2654 2.8580
11 17 14 13.0410 0.1612
11 17 16 13.7484 0.9003
11 18 11 -12.8905 -1.7720
11 18 13 14.1788 -2.4038
11 18 15 0.8946 -1.9826
11 18 17 6.7911 0.5507
11 19 12 10.7419 10.3227
11 19 14 -2.7050 -5.3387
11 19 16 -0.0755 5.1889
11 19 18 10.4922 2.8117
11 20 11 26.2116 2.6140
11 20 13 3.7730 6.0246
11 20 15 -0.9528 -1.5421
11 20 17 18.3813 0.8166
11 20 19 -1.5041 5.1583
11 21 12 -10.3049 0.9813
11 21 14 7.2124 -2.9985
11 21 16 5.3429 1.4961
11 21 18 -0.8942 -1.1731
11 21 20 -1.8082 2.5315
11 22 11 -12.3706 -3.3635
11 22 13 -2.4069 -4.4001
11 22 15 18.5942 0.0022
11 22 17 -16.7333 -0.5307
11 22 19 5.8635 -3.1794
11 22 21 0.7488 -1.7095
11 23 12 10.4033 7.1465
11 23 14 3.5801 -5.1645
11 23 16 -4.0144 1.0666
11 23 18 6.2559 0.6688
11 23 20 -6.5248 -1.6403
11 23 22 -7.3738 4.2116
11 24 11 -0.4391 3.3982
11 24 13 14.0136 7.6923
11 24 15 -3.1452 -1.5446
11 24 17 0.9777 -0.0066
11 24 19 5.4867 3.1091
11 24 21 -9.8835 1.4367
11 24 23 -3.7002 1.1570
11 25 12 19.2346 3.4942
11 25 14 -8.5421 0.4480
11 25 16 3.6703 -0.6205
11 25 18 14.6907 1.8745
11 25 20 11.4257 -2.3324
11 25 22 -12.1824 3.1918
11 25 24 -7.0576 0.1725
11 26 11 -5.5280 -2.8730
11 26 13 -9.2441 -5.0397
11 26 15 5.0164 2.5698
11 26 17 6.2633 -0.2349
11 26 19 -2.5504 -1.5108
11 26 21 -2.3834 -1.7692
11 26 23 5.3509 1.1652
11 26 25 -10.8562 -2.0379
11 27 12 -12.1618 3.7591
11 27 14 12.3477 -6.9199
11 27 16 -5.2900 1.9211
11 27 18 11.6641 -1.0332
11 27 20 2.9155 -1.3215
11 27 22 -8.0688 1.3896
11 27 24 2.6564 -0.1971
11 27 26 -4.9085 1.1951
11 28 11 -3.6529 2.2922
11 28 13 1.6272 4.6726
11 28 15 -1.4422 -2.1398
11 28 17 3.9634 1.9190
11 28 19 10.3982 -0.1848
11 28 21 6.4792 -0.1808
11 28 23 -10.2504 -0.7153
11 28 25 -0.2369 1.1313
11 28 27 -8.2284 0.5977
11 29 12 3.7260 6.1750
11 29 14 7.0145 -0.5751
11 29 16 4.9630 -2.2349
11 29 18 0.4615 3.7472
11 29 20 -11.5369 -2.7205
11 29 22 2.5410 1.2132
11 29 24 -5.9221 -1.6502
11 29 26 -0.5760 0.3446
11 29 28 -16.7278 3.1107
11 30 11 -1.3529 -1.3139
11 30 13 7.5146 -0.0827
11 30 15 1.2318 0.8311
11 30 17 7.1518 0.0705
11 30 19 -9.8912 0.5680
11 30 21 -3.5663 2.1481
11 30 23 3.7434 0.4858
11 30 25 -3.1889 -0.3470
11 30 27 -3.8671 2.0509
11 30 29 -3.5456 2.4371
11 31 12 -6.2406 3.7524
11 31 14 3.4242 -3.0989
11 31 16 2.1020 0.8116
11 31 18 -2.8741 -0.8705
11 31 20 4.7715 -1.3287
11 31 22 3.4485 2.3368
11 31 24 1.5880 -2.0235
11 31 26 3.2033 0.6428
11 31 28 0.1131 -0.4385
11 31 30 15.9415 1.0918
11 32 11 -5.5721 0.0956
11 32 13 3.0652 -0.9324
11 32 15 7.7095 0.2909
11 32 17 -6.1848 0.6924
11 32 19 6.0023 -1.7786
11 32 21 -15.5569 -1.7461
11 32 23 -0.3137 0.5874
11 32 25 1.5070 -0.7595
11 32 27 -3.5672 -1.3495
11 32 29 0.1150 -0.9927
11 32 31 1.8988 -0.5133
11 33 12 1.0252 3.7934
11 33 14 -5.6895 -3.7062
11 33 16 8.2676 -0.1013
11 33 18 -5.0161 2.6779
11 33 20 -1.2378 -3.0660
11 33 22 -12.6401 1.2540
11 33 24 3.9359 -1.0696
11 33 26 -2.3490 -0.7861
11 33 28 -3.8395 0.1443
11 33 30 10.4806 0.8859
11 34 11 2.9759 1.3073
11 34 13 2.4488 3.1038
11 34 15 9.7795 0.1700
11 34 17 5.8631 -0.9899
11 34 19 2.2261 3.1209
11 34 21 2.4148 0.6610
11 34 23 4.2367 1.0059
11 34 25 -7.4835 1.4081
11 34 27 2.3936 0.9804
11 34 29 0.4163 -0.6647
11 35 12 2.6013 5.1422
11 35 14 12.3660 -0.7432
11 35 16 -13.8747 -0.1471
11 35 18 1.4762 0.3468
11 35 20 1.4433 -1.6636
11 35 22 10.8532 2.1540
11 35 24 -6.4212 -1.8700
11 35 26 -2.4977 0.8739
11 35 28 3.5265 3.1493
11 36 11 -21.6977 -2.4453
11 36 13 -3.3101 -2.1919
11 36 15 18.3018 -0.0097
11 36 17 2.7563 1.2596
11 36 19 -2.9281 -2.1964
11 36 21 4.8014 0.1682
11 36 23 -1.7695 -0.7313
11 36 25 6.2989 -1.7002
11 36 27 -2.2655 -0.3090
11 37 12 -2.9293 3.5735
11 37 14 1.0336 -4.5889
11 37 16 -2.3044 0.5606
11 37 18 1.6506 0.6451
11 37 20 4.3499 -1.4596
11 37 22 -6.0947 1.0473
11 37 24 5.4469 0.0508
11 37 26 -6.9174 0.0130
11 38 11 4.4804 2.8288
11 38 13 -5.5221 3.0547
11 38 15 -3.2427 -1.0143
11 38 17 1.2990 0.9436
11 38 19 0.8429 0.1558
11 38 21 -4.7862 0.6406
11 38 23 -1.3518 -0.8290
11 39 12 8.2824 3.0650
11 39 14 -5.2316 0.6523
11 39 16 6.1839 -0.8275
11 39 18 -9.2662 1.9858
11 39 20 -1.0394 -2.1014
11 39 22 1.1025 1.4352
11 40 11 5.5095 -2.3450
11 40 13 -0.1073 -1.6546
11 40 15 0.2469 1.3077
11 40 17 -5.0838 -1.5711
11 40 19 0.6290 0.6421
11 40 21 -6.6125 -0.8081
11 41 12 8.0179 4.1092
11 41 14 12.0678 -3.9087
11 41 16 1.2072 1.9920
11 41 18 -3.7099 -0.0620
11 42 11 -6.9234 1.4480
11 42 13 1.2964 1.9541
11 42 15 -2.7751 -1.5948
11 43 12 2.6872 2.1781
11 43 14 -4.2918 -1.9705
12 12 12 8.2921 -6.4778
12 13 13 -11.9004 11.2400
12 14 12 -6.8445 -11.9186
12 14 14 10.0288 20.3724
12 15 13 -4.2554 -4.6478
12 15 15 -8.9471 19.1204
12 16 12 -2.0603 1.3759
12 16 14 -1.0806 -3.9581
12 16 16 3.2895 13.5917
12 17 13 7.1974 -0.8858
12 17 15 -1.6298 -7.7035
12 17 17 -0.5503 16.4772
12 18 12 5.7345 -17.3628
12 18 14 0.9355 14.2980
12 18 16 1.1215 -8.9407
12 18 18 -9.5916 9.5784
12 19 13 -12.2745 -3.2725
12 19 15 5.2052 -1.0636
12 19 17 7.6381 -5.4730
12 19 19 -5.8459 3.9005
12 20 12 -11.6797 3.8169
12 20 14 -2.6237 2.7520
12 20 16 -4.4613 -0.9615
12 20 18 -12.3109 -2.2344
12 20 20 -13.3912 -4.8448
12 21 13 7.2084 -0.8458
12 21 15 10.5423 0.8356
12 21 17 -4.4337 -1.2960
12 21 19 9.5380 0.3065
12 21 21 11.7052 -7.7230
12 22 12 1.4631 -14.4320
12 22 14 10.2883 7.1616
12 22 16 14.5642 1.5473
12 22 18 0.5664 3.5314
12 22 20 2.1784 7.7733
12 22 22 -3.0051 -11.9485
12 23 13 9.7804 -1.4576
12 23 15 -8.3757 -2.8280
12 23 17 -5.2425 -0.8118
12 23 19 12.0537 -3.1741
12 23 21 -10.2146 4.5926
12 23 23 18.9818 -11.1483
12 24 12 6.8084 -2.7471
12 24 14 -22.0431 6.6656
12 24 16 8.4668 -3.8405
12 24 18 2.5007 0.5553
12 24 20 -7.5044 1.1878
12 24 22 -3.7118 1.8528
12 24 24 2.6103 -10.3491
12 25 13 -8.2208 -1.7744
12 25 15 -0.6756 -0.4750
12 25 17 8.4268 -3.0040
12 25 19 -4.4021 -2.3968
12 25 21 6.7990 -1.8642
12 25 23 -7.4136 3.2689
12 25 25 -16.4892 -4.5950
12 26 12 -9.3042 -6.3252
12 26 14 6.7283 0.9821
12 26 16 -0.8777 5.1781
12 26 18 -3.9552 2.2747
12 26 20 3.4442 0.7188
12 26 22 1.3257 1.8595
12 26 24 -4.5039 3.2869
12 26 26 3.0557 -0.6252
12 27 13 0.5514 -0.3430
12 27 15 1.7734 -1.6640
12 27 17 -8.3985 0.7913
12 27 19 -1.8514 -1.2694
12 27 21 -1.4099 -2.4638
12 27 23 -1.0685 -0.9595
12 27 25 -2.6478 -0.3288
12 27 27 6.7145 5.1960
12 28 12 -8.9004 -6.3996
12 28 14 1.8635 6.3079
12 28 16 -2.4611 -3.9396
12 28 18 6.1461 -0.1533
12 28 20 -4.4483 6.8426
12 28 22 -0.8062 -2.8851
12 28 24 -10.0340 3.4713
12 28 26 4.0730 -3.0536
12 28 28 -5.4994 8.4014
12 29 13 2.0271 0.1892
12 29 15 -4.7772 0.9710
12 29 17 5.3770 -3.8041
12 29 19 -3.8405 -0.4188
12 29 21 1.4264 -2.0321
12 29 23 -5.3181 -1.7616
12 29 25 1.0687 -0.1355
12 29 27 -0.2076 -4.5813
12 29 29 -1.1310 10.5957
12 30 12 -11.1405 -5.0349
12 30 14 -2.9990 2.6731
12 30 16 3.0283 2.0800
12 30 18 -3.1948 -0.4091
12 30 20 3.2648 1.2141
12 30 22 0.4309 0.1010
12 30 24 -3.0788 3.1362
12 30 26 2.8019 0.6446
12 30 28 -2.4687 -5.2395
12 30 30 -7.3724 11.3701
12 31 13 -0.4477 -1.6312
12 31 15 3.5022 -3.1051
12 31 17 -4.8641 1.0921
12 31 19 0.7547 -1.3335
12 31 21 2.9220 -0.9575
12 31 23 -0.5219 -3.0991
12 31 25 1.1005 -0.0855
12 31 27 -2.6204 -1.3837
12 31 29 5.1816 -4.9094
12 31 31 0.8559 10.0856
12 32 12 1.8827 -5.8130
12 32 14 2.4127 5.2221
12 32 16 -0.6982 0.2167
12 32 18 2.3056 -0.1382
12 32 20 6.0853 4.3517
12 32 22 -0.0196 1.1981
12 32 24 2.5255 0.9858
12 32 26 -5.3012 3.7436
12 32 28 0.8364 2.4260
12 32 30 1.3941 -3.1532
12 33 13 0.8243 -2.0934
12 33 15 0.1050 2.2467
12 33 17 -0.4023 -1.7237
12 33 19 6.4834 -1.8018
12 33 21 7.8380 -0.8917
12 33 23 -8.8051 0.5064
12 33 25 -3.4964 -2.8116
12 33 27 1.0910 -0.1505
12 33 29 -3.5546 0.1258
12 34 12 -5.4732 -4.5568
12 34 14 -2.8932 2.9623
12 34 16 -5.5569 -1.2878
12 34 18 4.1679 0.7410
12 34 20 11.0355 1.5247
12 34 22 1.1381 -2.4651
12 34 24 -3.1241 2.7678
12 34 26 1.3044 -1.0520
12 34 28 -2.9730 -0.1034
12 35 13 -1.5754 0.6334
12 35 15 -1.2592 -4.2827
12 35 17 -3.0825 -0.9124
12 35 19 5.5350 0.5018
12 35 21 -1.6613 -2.1926
12 35 23 -5.3956 -1.7213
12 35 25 0.8750 -0.5030
12 35 27 6.6534 -0.6616
12 36 12 1.7034 -6.7367
12 36 14 8.8172 5.4849
12 36 16 4.0277 1.9630
12 36 18 -11.0450 -0.9367
12 36 20 26.2611 4.1840
12 36 22 0.9244 0.2178
12 36 24 -0.2127 3.8062
12 36 26 -1.3643 -1.2898
12 37 13 7.3475 -1.2405
12 37 15 2.1178 2.0103
12 37 17 4.5952 -1.0354
12 37 19 -10.0677 -2.4907
12 37 21 -9.5605 -0.2161
12 37 23 -7.2791 -2.0770
12 37 25 2.4351 1.6457
12 38 12 4.4274 -2.7374
12 38 14 -3.5574 1.7357
12 38 16 16.1965 -1.6817
12 38 18 -11.6310 1.7852
12 38 20 5.3185 1.9235
12 38 22 -2.8867 0.0397
12 38 24 0.5308 -2.6331
12 39 13 -2.9713 -0.8765
12 39 15 -8.8014 -2.3076
12 39 17 -9.1905 -1.7220
12 39 19 -6.7984 0.3050
12 39 21 3.2754 -2.2935
12 40 12 -4.8714 -6.5800
12 40 14 -0.1140 3.9189
12 40 16 9.8229 1.8817
12 40 18 -3.9953 -0.2908
12 40 20 1.4745 1.6753
12 41 13 -5.7327 -1.4419
12 41 15 2.6759 1.0933
12 41 17 1.1375 -0.2238
12 42 12 -10.6620 -1.7049
12 42 14 16.7868 2.6010
12 42 16 5.1374 -2.9194
12 43 13 -21.9191 1.1564
13 14 13 21.7430 -9.7459
13 15 14 2.2730 -13.4429
13 16 13 -23.0803 4.4150
13 16 15 4.5962 -4.6094
13 17 14 -0.2875 -8.0494
13 17 16 -11.8377 -1.9931
13 18 13 -13.9398 -0.1308
13 18 15 8.0187 0.1505
13 18 17 -4.8997 1.0348
13 19 14 0.0530 -2.3874
13 19 16 -1.4470 3.9600
13 19 18 -3.1684 -1.2641
13 20 13 -5.5524 -1.3301
13 20 15 7.6253 0.9305
13 20 17 -16.3804 -1.9719
13 20 19 3.5004 2.1907
13 21 14 -6.9408 -9.1388
13 21 16 -5.9125 2.8851
13 21 18 4.7346 0.0437
13 21 20 -4.6139 -3.3072
13 22 13 -6.3415 2.8073
13 22 15 -5.4220 -1.4970
13 22 17 4.4113 -0.7101
13 22 19 1.8378 -1.7876
13 22 21 -16.3243 -3.6466
13 23 14 -23.1467 -2.9840
13 23 16 2.0303 2.5505
13 23 18 -6.2886 -1.0542
13 23 20 -12.5872 0.3488
13 23 22 2.3554 -1.4423
13 24 13 -10.6542 -3.1782
13 24 15 5.3762 2.2862
13 24 17 3.1378 1.2183
13 24 19 -4.7866 0.2512
13 24 21 6.4434 3.0553
13 24 23 2.4089 1.2486
13 25 14 8.9456 -4.4670
13 25 16 4.1772 3.8781
13 25 18 -11.2144 -0.3730
13 25 20 3.8123 -1.5124
13 25 22 -14.8469 1.5593
13 25 24 0.3374 -3.5026
13 26 13 6.4695 1.9257
13 26 15 -0.1002 -4.0243
13 26 17 9.1255 -0.4113
13 26 19 8.4887 0.0189
13 26 21 5.7814 -1.7272
13 26 23 -1.8203 -0.4906
13 26 25 10.2784 -0.4475
13 27 14 -2.5945 -3.3173
13 27 16 -14.0201 -1.0958
13 27 18 -7.5390 1.3398
13 27 20 4.1537 -0.5262
13 27 22 10.5093 0.8747
13 27 24 -2.4028 -1.9312
13 27 26 16.0175 -0.3401
13 28 13 6.9384 0.4063
13 28 15 -4.9719 1.4466
13 28 17 2.6153 -0.3738
13 28 19 -2.0402 0.0589
13 28 21 -8.6138 0.1689
13 28 23 1.1955 0.4967
13 28 25 0.3304 -0.8671
13 28 27 6.8404 0.1788
13 29 14 -4.2223 -1.6524
13 29 16 8.9710 3.7140
13 29 18 -14.0140 -0.9215
13 29 20 -3.6579 -1.3797
13 29 22 -2.8712 2.9583
13 29 24 -0.7528 -1.2676
13 29 26 9.4303 -0.4497
13 29 28 13.7805 -1.3679
13 30 13 -8.3615 -3.1204
13 30 15 4.0306 -0.2581
13 30 17 -5.1049 -0.2026
13 30 19 6.3311 0.1309
13 30 21 8.2464 -0.0026
13 30 23 -3.3191 0.1572
13 30 25 2.7131 1.5013
13 30 27 1.3178 -1.2999
13 30 29 3.2212 -1.4665
13 31 14 2.4939 -6.1245
13 31 16 1.7071 1.9376
13 31 18 -2.6748 2.1408
13 31 20 5.2696 -3.2994
13 31 22 1.7445 2.6198
13 31 24 2.5529 -0.9567
13 31 26 -5.2595 1.3499
13 31 28 5.7655 0.4754
13 31 30 -25.4013 -2.7088
13 32 13 -7.0148 3.0386
13 32 15 -7.4045 -2.4464
13 32 17 -2.7849 -0.1101
13 32 19 -1.0375 -0.2147
13 32 21 16.0342 -0.4175
13 32 23 0.6385 -2.2468
13 32 25 -2.3701 -0.9317
13 32 27 2.6360 1.2385
13 32 29 2.3907 -1.7451
13 32 31 -1.3436 -0.2867
13 33 14 0.1142 -1.0200
13 33 16 -4.5884 -0.7432
13 33 18 -4.0726 0.1783
13 33 20 10.9283 0.2821
13 33 22 4.1899 1.1608
13 33 24 -4.3001 -1.2452
13 33 26 -0.9486 0.0759
13 33 28 9.0438 1.3377
13 33 30 -4.1553 -3.3910
13 34 13 -3.7011 -1.6287
13 34 15 2.1897 1.3786
13 34 17 0.8472 0.9571
13 34 19 -4.6310 -0.5450
13 34 21 -1.8281 -0.0699
13 34 23 -3.9960 2.4673
13 34 25 3.4373 -0.4916
13 34 27 -7.0714 -0.5830
13 34 29 -0.8620 3.6986
13 35 14 -1.2907 -4.2266
13 35 16 -1.2122 4.2944
13 35 18 -3.1456 -0.1262
13 35 20 -1.9447 -1.4471
13 35 22 -10.2729 1.7944
13 35 24 -3.7473 -1.0678
13 35 26 4.3323 1.6190
13 36 13 -11.5609 -0.4559
13 36 15 -4.3186 -2.7662
13 36 17 -9.4353 -0.3406
13 36 19 -1.2763 -0.5236
13 36 21 0.0264 -0.0735
13 36 23 -1.7890 -1.6110
13 36 25 -14.3752 0.0944
13 37 14 -5.6422 -3.3182
13 37 16 20.0048 -0.4390
13 37 18 -8.7194 1.5098
13 37 20 16.0351 -2.1373
13 37 22 13.0134 2.3141
13 37 24 0.4965 -1.2210
13 38 13 6.5044 2.2386
13 38 15 6.5696 1.8036
13 38 17 -1.3008 -0.6197
13 38 19 -10.2637 0.8877
13 38 21 5.1082 -0.0354
13 38 23 9.3735 0.4100
13 39 14 14.7626 -2.1320
13 39 16 10.9593 2.3438
13 39 18 -9.1460 -0.7879
13 39 20 7.0662 -0.9771
13 39 22 -6.7451 1.6832
13 40 13 -2.0509 -2.6726
13 40 15 2.0201 -2.1123
13 40 17 -3.5152 1.4559
13 40 19 -1.1054 0.2519
13 41 14 6.5419 -3.6415
13 41 16 -3.3825 1.0501
13 42 13 1.9182 2.9840
13 42 15 0.6339 -0.8543
14 14 14 -8.7488 -0.4606
14 15 15 -0.6835 -16.2108
14 16 14 -1.3556 12.2559
14 16 16 6.4416 -12.4315
14 17 15 4.0247 6.6392
14 17 17 8.0731 -15.4683
14 18 14 7.9209 -3.2334
14 18 16 -0.0587 -0.3695
14 18 18 7.2182 -7.8739
14 19 15 0.5943 2.2342
14 19 17 -20.0975 2.6651
14 19 19 4.9367 -7.2862
14 20 14 4.4714 11.9518
14 20 16 -1.1933 -2.8698
14 20 18 1.7401 0.4894
14 20 20 2.2553 -1.6067
14 21 15 -1.8643 -0.7779
14 21 17 0.7618 2.6708
14 21 19 -1.6660 2.0378
14 21 21 -3.4580 3.3291
14 22 14 -18.6326 3.7358
14 22 16 18.9215 -7.2430
14 22 18 1.3402 1.5514
14 22 20 1.0104 1.0629
14 22 22 7.5736 5.5867
14 23 15 -9.7603 1.5006
14 23 17 -7.7991 -0.7675
14 23 19 8.7576 1.9125
14 23 21 -0.0164 -2.1638
14 23 23 -3.3850 7.5634
14 24 14 16.7066 0.0683
14 24 16 -5.5079 1.4565
14 24 18 -5.9461 -3.5900
14 24 20 2.1411 -2.5871
14 24 22 -0.2485 -4.8567
14 24 24 4.5708 5.8626
14 25 15 2.9952 0.4211
14 25 17 -4.8854 2.7020
14 25 19 5.3275 0.7605
14 25 21 5.8455 2.2181
14 25 23 -3.4658 -3.4278
14 25 25 6.5335 2.9561
14 26 14 5.7785 11.4896
14 26 16 -11.1837 -9.8364
14 26 18 7.0892 3.3984
14 26 20 -0.8390 1.4989
14 26 22 0.2423 -2.9999
14 26 24 -3.5709 3.1209
14 26 26 7.3997 -0.8946
14 27 15 -2.3664 2.9952
14 27 17 6.0544 -2.0716
14 27 19 -5.8894 2.3478
14 27 21 -4.2773 1.3853
14 27 23 0.8171 1.0130
14 27 25 0.8672 -0.3092
14 27 27 -4.7942 -4.8781
14 28 14 -12.1849 -1.8762
14 28 16 8.3935 3.7688
14 28 18 -2.8623 -5.0033
14 28 20 1.1816 -1.1077
14 28 22 0.6152 -1.3914
14 28 24 -3.9419 -0.3779
14 28 26 -5.3123 1.0882
14 28 28 6.5396 -7.7020
14 29 15 9.9251 -3.9467
14 29 17 -10.0932 4.6766
14 29 19 10.4830 -1.5193
14 29 21 -0.8339 1.9971
14 29 23 -10.3998 1.6814
14 29 25 2.4529 0.6196
14 29 27 -6.9335 3.8144
14 29 29 3.4518 -10.4550
14 30 14 3.7116 7.8727
14 30 16 -3.6399 -4.7552
14 30 18 -1.3096 2.2008
14 30 20 2.5119 -0.0920
14 30 22 -1.7955 -4.0984
14 30 24 6.4971 -1.8697
14 30 26 -0.4140 -0.8716
14 30 28 -1.1413 3.9840
14 30 30 5.4020 -10.0264
14 31 15 -4.9066 3.9957
14 31 17 4.2247 -4.9543
14 31 19 1.5502 3.1856
14 31 21 -6.3623 0.4755
14 31 23 -11.6367 2.0672
14 31 25 -2.2542 -0.2199
14 31 27 4.0432 0.7156
14 31 29 -3.1540 4.6194
14 31 31 -6.5570 -10.3085
14 32 14 0.2626 2.2327
14 32 16 4.3140 -0.3752
14 32 18 5.5376 -1.2731
14 32 20 -5.3571 1.6580
14 32 22 4.6061 -2.8627
14 32 24 -8.6361 3.7346
14 32 26 6.9820 -4.3136
14 32 28 -0.4003 -1.6846
14 32 30 2.9445 7.7091
14 33 15 -0.9634 -2.1028
14 33 17 -1.0941 3.5500
14 33 19 -2.3372 -1.3314
14 33 21 -0.0404 1.0498
14 33 23 -3.4850 -0.1620
14 33 25 -2.3652 2.9485
14 33 27 -1.2121 0.0530
14 33 29 -5.1801 -1.1763
14 34 14 2.8063 4.9181
14 34 16 -2.9001 -2.3163
14 34 18 -3.1012 -1.4004
14 34 20 2.8852 0.5963
14 34 22 -0.3687 -2.5931
14 34 24 0.9777 -1.6450
14 34 26 -1.3262 -0.4841
14 34 28 3.7221 0.0884
14 35 15 -1.6892 1.7833
14 35 17 -1.2192 -2.8160
14 35 19 2.4195 1.6912
14 35 21 -10.7496 0.6716
14 35 23 -4.0528 1.0331
14 35 25 17.5667 0.2607
14 35 27 -6.3750 -0.8555
14 36 14 -32.2775 3.1946
14 36 16 -3.6464 -1.3012
14 36 18 16.3063 1.7006
14 36 20 15.3442 -0.1367
14 36 22 0.9826 -1.6225
14 36 24 -3.9905 0.5963
14 36 26 4.0140 1.9835
14 37 15 -0.3852 0.8576
14 37 17 1.7280 0.9982
14 37 19 9.1119 0.5305
14 37 21 11.7737 0.4173
14 37 23 -4.2069 0.9283
14 38 14 -1.0824 3.6173
14 38 16 -1.1376 -1.9697
14 38 18 12.4520 -2.8599
14 38 20 0.7264 1.7488
14 38 22 6.7167 -3.4468
14 39 15 7.9493 -1.0806
14 39 17 -12.2569 0.6866
14 39 19 0.3666 -0.6744
14 39 21 3.3579 1.4875
14 40 14 12.7103 3.7929
14 40 16 2.2775 -1.6367
14 40 18 7.1644 2.1757
14 41 15 -9.9375 1.4885
14 41 17 -3.8548 -3.3655
14 42 14 15.4325 2.3723
15 16 15 -6.6344 8.6292
15 17 16 5.3639 12.2324
15 18 15 -26.0561 -1.5538
15 18 17 16.6317 7.0892
15 19 16 0.1998 0.1235
15 19 18 29.6022 6.0891
15 20 15 3.7723 -2.2013
15 20 17 2.1574 -0.1589
15 20 19 4.0130 -1.0242
15 21 16 15.9901 0.5454
15 21 18 1.1854 -2.4654
15 21 20 3.5366 -3.1815
15 22 15 1.0282 3.7705
15 22 17 -3.0281 2.5692
15 22 19 -0.0524 0.0362
15 22 21 18.2370 -4.1575
15 23 16 -5.7908 3.1879
15 23 18 0.8533 -0.0956
15 23 20 -22.4074 0.8390
15 23 22 5.6289 -0.1331
15 24 15 7.7848 -4.5166
15 24 17 -5.1866 -1.6554
15 24 19 10.3141 3.2587
15 24 21 -1.9839 0.8988
15 24 23 -0.7864 0.7177
15 25 16 -8.0955 5.3686
15 25 18 -7.7001 -3.5531
15 25 20 -6.1287 0.1174
15 25 22 11.0158 2.8154
15 25 24 1.8102 -1.6530
15 26 15 -3.8288 2.9257
15 26 17 -7.7397 0.1952
15 26 19 -15.4458 -2.8807
15 26 21 -15.1245 0.4996
15 26 23 3.2631 -1.4114
15 26 25 -7.3964 -0.5765
15 27 16 9.8763 -0.8023
15 27 18 -9.7722 2.3662
15 27 20 14.1576 -3.9545
15 27 22 3.6180 2.8877
15 27 24 -2.3208 -1.3885
15 27 26 -8.7573 3.0306
15 28 15 1.6706 0.1877
15 28 17 3.6008 0.8940
15 28 19 0.4627 1.6380
15 28 21 7.9565 -0.4832
15 28 23 -11.7091 0.1480
15 28 25 -4.2437 0.7365
15 28 27 4.9059 1.2563
15 29 16 -2.4412 4.3700
15 29 18 -5.5395 -1.7364
15 29 20 8.1733 1.4703
15 29 22 8.0981 -0.7763
15 29 24 3.8372 -1.2323
15 29 26 -11.4421 0.9868
15 29 28 -25.2004 1.7041
15 30 15 3.1094 -2.7253
15 30 17 -1.7171 -0.2998
15 30 19 3.2142 -0.3521
15 30 21 6.8395 0.5234
15 30 23 4.1928 1.0748
15 30 25 0.0573 -0.9737
15 30 27 -4.2821 0.6302
15 30 29 4.1272 2.7257
15 31 16 -2.2717 -1.1905
15 31 18 3.5043 0.4677
15 31 20 -7.7464 -1.3509
15 31 22 3.0899 1.2678
15 31 24 0.6233 -0.2401
15 31 26 9.1226 -0.6807
15 31 28 -9.9223 0.9533
15 31 30 18.1397 0.0745
15 32 15 4.8178 3.8140
15 32 17 1.5002 -0.0378
15 32 19 -6.4084 -0.1514
15 32 21 -7.3506 -0.9817
15 32 23 -3.4216 -0.1638
15 32 25 -3.4464 0.3935
15 32 27 -1.0574 -2.7265
15 32 29 -3.1946 1.4298
15 33 16 3.5195 3.8122
15 33 18 -0.6595 0.1232
15 33 20 1.6811 -2.5849
15 33 22 16.8970 2.8042
15 33 24 -1.0778 -3.0756
15 33 26 1.3699 2.9655
15 33 28 -5.8168 -2.9297
15 34 15 4.3889 -1.9513
15 34 17 -2.5038 1.1700
15 34 19 3.0217 -0.1950
15 34 21 2.8818 2.6656
15 34 23 2.2680 -0.8936
15 34 25 1.3442 0.0726
15 34 27 -0.3153 3.6809
15 35 16 5.7409 0.7086
15 35 18 -1.4023 0.2380
15 35 20 -6.7656 -1.1077
15 35 22 0.4824 0.8790
15 35 24 3.7478 -0.0239
15 35 26 -5.0168 -2.3546
15 36 15 1.3155 -0.5977
15 36 17 2.1489 -0.6709
15 36 19 7.2294 0.2149
15 36 21 9.2829 -2.0826
15 36 23 0.4342 0.9037
15 36 25 17.8111 0.5193
15 37 16 3.9747 0.3255
15 37 18 16.5570 0.0973
15 37 20 8.3815 -0.9029
15 37 22 8.0823 1.5995
15 37 24 -7.0659 -2.7185
15 38 15 -4.8140 2.6365
15 38 17 -3.2305 0.9407
15 38 19 -0.1748 -0.0891
15 38 21 -17.6907 0.4008
15 39 16 -8.5177 3.9892
15 39 18 -0.7641 -0.5626
15 39 20 0.8217 0.5248
15 40 15 0.3011 -4.1226
15 40 17 1.5001 0.6238
15 41 16 -2.2492 -2.2612
16 16 16 -8.8827 -2.1476
16 17 17 -12.1046 10.6107
16 18 16 -3.7987 -4.5762
16 18 18 3.5003 2.6441
16 19 17 18.0984 -5.8326
16 19 19 7.9097 6.9106
16 20 16 34.9270 -0.2271
16 20 18 10.1747 3.5273
16 20 20 12.6133 5.1416
16 21 17 -7.0769 -1.9698
16 21 19 -5.7452 -0.3864
16 21 21 14.5390 0.7140
16 22 16 -11.9979 -3.2827
16 22 18 -5.1312 -3.3208
16 22 20 7.5054 4.4095
16 22 22 2.6846 1.9200
16 23 17 0.3254 0.1252
16 23 19 11.9512 -2.3635
16 23 21 -0.1553 -0.5943
16 23 23 -8.2394 -2.7666
16 24 16 -0.8857 -5.8254
16 24 18 2.0060 4.3283
16 24 20 -16.5383 -0.2424
16 24 22 -4.8520 -3.1588
16 24 24 -13.6142 0.8740
16 25 17 -1.1754 1.7326
16 25 19 -5.5121 -0.6448
16 25 21 -3.3757 -0.3896
16 25 23 9.5908 0.7505
16 25 25 2.9676 -0.7595
16 26 16 11.0535 2.3960
16 26 18 -2.9290 -0.8629
16 26 20 2.5033 1.7983
16 26 22 -9.9387 0.5575
16 26 24 -2.0589 0.7886
16 26 26 -1.9313 1.8348
16 27 17 -4.8853 -1.7321
16 27 19 4.3393 0.4762
16 27 21 -1.1502 -1.0456
16 27 23 -1.2271 0.0674
16 27 25 2.6761 -0.4742
16 27 27 0.6397 3.2945
16 28 16 -1.7828 -9.2613
16 28 18 -7.8527 2.9428
16 28 20 3.5876 0.6566
16 28 22 -5.6003 -1.0232
16 28 24 3.2844 1.6457
16 28 26 -1.6971 -3.0751
16 28 28 -2.3000 5.1480
16 29 17 3.5162 -0.5423
16 29 19 -0.7212 -0.8095
16 29 21 1.0525 -0.5277
16 29 23 9.3164 -1.5790
16 29 25 0.5558 0.3158
16 29 27 4.3755 -1.8953
16 29 29 -0.0046 6.9815
16 30 16 -4.2309 2.2266
16 30 18 3.9870 -1.6724
16 30 20 -4.8906 2.1563
16 30 22 3.6200 -0.7750
16 30 24 -5.2412 3.3326
16 30 26 0.5924 -1.2838
16 30 28 1.1031 -3.5771
16 30 30 -4.1527 7.4768
16 31 17 0.3974 3.4869
16 31 19 -2.0638 -1.1036
16 31 21 1.6217 0.1353
16 31 23 -8.9227 -1.3121
16 31 25 0.4601 -0.9358
16 31 27 -3.3763 0.4228
16 31 29 0.5906 -4.2753
16 32 16 -4.7374 -5.6510
16 32 18 -2.1041 0.4796
16 32 20 1.3357 0.5659
16 32 22 0.5857 0.5291
16 32 24 -6.6428 -0.0179
16 32 26 -4.1580 3.3668
16 32 28 -2.7337 1.6581
16 33 17 -1.1877 -1.5714
16 33 19 7.1969 2.0416
16 33 21 -6.3141 -1.6141
16 33 23 11.4636 1.0830
16 33 25 7.5124 -1.7546
16 33 27 0.6195 0.0380
16 34 16 1.3766 -1.4701
16 34 18 -0.5271 -0.8495
16 34 20 -3.5851 0.7325
16 34 22 -10.4762 -2.2457
16 34 24 -8.5171 2.2735
16 34 26 0.7557 -2.4484
16 35 17 -5.5315 0.8830
16 35 19 -4.4046 -0.6368
16 35 21 0.7966 0.6211
16 35 23 9.6753 -1.8225
16 35 25 -2.9514 1.8052
16 36 16 2.7017 -1.6952
16 36 18 -2.1307 -1.1184
16 36 20 -7.0686 2.7119
16 36 22 -0.9176 -0.4734
16 36 24 5.0011 1.3457
16 37 17 -25.0112 2.5590
16 37 19 0.5916 -0.1214
16 37 21 5.0422 -0.4502
16 37 23 7.1920 1.1630
16 38 16 3.7668 -4.6832
16 38 18 5.3085 0.7129
16 38 20 -10.6145 -1.1745
16 39 17 4.8043 -3.1303
16 39 19 8.0726 2.3621
16 40 16 15.1081 1.0972
17 18 17 -0.0265 -6.1423
17 19 18 27.1422 -8.7031
17 20 17 16.1238 1.1242
17 20 19 -3.8021 -5.9765
17 21 18 -1.9545 2.4890
17 21 20 -5.5129 -4.0095
17 22 17 -0.4538 1.1835
17 22 19 -3.4422 1.1939
17 22 21 15.8427 1.6255
17 23 18 11.1164 1.2442
17 23 20 -8.2642 -3.0395
17 23 22 5.1568 6.1655
17 24 17 9.6486 -1.7541
17 24 19 -15.8940 -2.8766
17 24 21 11.9384 0.5232
17 24 23 3.2644 3.5335
17 25 18 -0.1686 0.3609
17 25 20 7.3350 1.3641
17 25 22 -5.3083 -2.7048
17 25 24 -1.6899 1.5585
17 26 17 -1.7516 1.5671
17 26 19 -6.7375 1.4660
17 26 21 -15.5206 -2.0275
17 26 23 6.4478 -0.3741
17 26 25 -2.2414 -1.6492
17 27 18 0.3272 -6.5020
17 27 20 13.1704 1.5046
17 27 22 -0.2140 1.3024
17 27 24 -3.6415 -2.1126
17 27 26 -11.2487 0.0273
17 28 17 0.1759 -0.4653
17 28 19 -0.4906 1.2000
17 28 21 -0.6158 0.1903
17 28 23 1.6382 0.0508
17 28 25 2.6150 0.7926
17 28 27 -12.6393 -2.1613
17 29 18 7.9182 4.7233
17 29 20 -17.0733 -3.1496
17 29 22 -1.3013 3.2541
17 29 24 -4.3242 -1.7679
17 29 26 12.0291 0.8217
17 29 28 -17.9092 -2.4511
17 30 17 3.6315 -0.2402
17 30 19 -0.8660 -2.0853
17 30 21 -6.8284 0.4248
17 30 23 -17.2320 -0.0322
17 30 25 -4.7667 0.9973
17 30 27 8.4265 0.1818
17 30 29 -11.0290 -1.0819
17 31 18 -6.5437 -4.1415
17 31 20 9.3518 0.4903
17 31 22 -2.6174 -0.0586
17 31 24 -3.6687 -1.3673
17 31 26 -8.1125 1.6158
17 31 28 8.9358 -0.2946
17 31 30 -16.8596 0.2213
17 32 17 -6.6760 0.1777
17 32 19 1.7307 2.1841
17 32 21 2.4776 -0.6756
17 32 23 2.7944 -0.1978
17 32 25 6.7985 -1.0341
17 32 27 -4.2231 0.9081
17 32 29 6.6313 -2.4763
17 33 18 -2.5328 0.4427
17 33 20 -1.9514 0.4799
17 33 22 -0.0118 0.0132
17 33 24 -0.6557 0.8103
17 33 26 -3.0142 -2.8396
17 33 28 2.8039 3.2313
17 34 17 3.9877 0.2551
17 34 19 5.3400 -0.9223
17 34 21 -0.5425 -0.4207
17 34 23 -1.5659 1.3636
17 34 25 -0.9811 1.5496
17 35 18 3.1607 1.5643
17 35 20 -1.1597 -2.3097
17 35 22 2.1030 2.5336
17 35 24 -8.4154 -2.9714
17 36 17 -8.9116 -2.1630
17 36 19 3.4954 0.1133
17 36 21 -2.1721 0.3053
17 36 23 3.4941 -1.4424
17 37 18 1.9329 -3.2235
17 37 20 2.7858 0.4575
17 37 22 5.1361 0.3624
17 38 17 6.4951 4.5197
17 38 19 -1.7094 -0.4415
17 39 18 2.2739 3.4786
18 18 18 -26.1823 3.8676
18 19 19 4.7885 -6.0048
18 20 18 0.3004 1.5325
18 20 20 -5.1802 -2.2632
18 21 19 3.5313 5.5766
18 21 21 -8.1882 -3.0337
18 22 18 16.7712 -2.0556
18 22 20 -1.8351 -1.8849
18 22 22 1.8354 -6.3557
18 23 19 -9.6214 1.3370
18 23 21 1.2385 1.6204
18 23 23 -2.9257 -0.7527
18 24 18 -9.9835 4.4550
18 24 20 0.3652 0.7293
18 24 22 1.3220 -0.9490
18 24 24 0.2437 -4.5131
18 25 19 -6.9238 -0.5228
18 25 21 0.8528 -0.5267
18 25 23 -5.9765 1.1582
18 25 25 4.1555 -0.9148
18 26 18 2.8431 1.0744
18 26 20 -0.0660 1.6292
18 26 22 -0.7061 -0.7965
18 26 24 3.9831 3.5704
18 26 26 -2.1740 -3.8493
18 27 19 1.8011 -2.4810
18 27 21 -5.6049 1.9488
18 27 23 -6.4125 -1.1895
18 27 25 -7.7405 0.8395
18 27 27 5.9816 -2.2522
18 28 18 6.3579 -0.0245
18 28 20 -5.3724 -1.4578
18 28 22 3.9033 -1.4921
18 28 24 -5.8603 1.3654
18 28 26 1.5174 0.4932
18 28 28 0.1164 -2.8752
18 29 19 -4.6231 1.9606
18 29 21 -0.7091 -1.6584
18 29 23 3.4156 0.6941
18 29 25 -18.4146 -0.4669
18 29 27 -0.9081 1.8582
18 29 29 -3.2312 -3.5894
18 30 18 0.3061 5.3476
18 30 20 4.6219 1.0440
18 30 22 1.7009 -0.8922
18 30 24 -13.9169 -0.7423
18 30 26 -8.9872 -0.4806
18 30 28 0.1498 1.5848
18 30 30 1.0813 -3.7684
18 31 19 0.3029 -1.8612
18 31 21 0.3551 1.5429
18 31 23 3.7050 0.1472
18 31 25 6.1273 0.8504
18 31 27 -0.2127 -1.3303
18 31 29 6.6937 1.2872
18 32 18 -1.7903 -1.5032
18 32 20 2.6641 0.2660
18 32 22 -1.9601 -0.2154
18 32 24 6.0211 1.4519
18 32 26 6.9938 -1.3694
18 32 28 -1.8481 1.1345
18 33 19 3.6952 -0.3861
18 33 21 -4.1318 -0.4977
18 33 23 -0.6532 -1.2044
18 33 25 11.2150 1.0753
18 33 27 -2.8497 -0.3379
18 34 18 2.5523 3.4440
18 34 20 -0.6841 0.6137
18 34 22 -3.2435 -1.0689
18 34 24 -0.4138 -0.1731
18 34 26 9.9183 0.3921
18 35 19 -1.8200 -2.4742
18 35 21 1.0502 0.3518
18 35 23 2.0359 2.0247
18 36 18 1.3108 1.9046
18 36 20 -1.6572 1.0034
18 36 22 4.0475 -1.2726
18 37 19 -0.7838 2.7320
18 37 21 11.6514 -0.6733
18 38 18 -8.3470 -1.4929
18 38 20 -10.8536 1.6513
19 20 19 -0.0987 4.2709
19 21 20 -3.5090 7.6779
19 22 19 1.6233 -2.7039
19 22 21 1.6988 4.6265
19 23 20 5.7694 -0.9447
19 23 22 6.1072 -0.5307
19 24 19 6.3842 1.7255
19 24 21 -5.1554 -1.8836
19 24 23 -5.0108 -1.1370
19 25 20 -2.9192 -2.6265
19 25 22 -5.8868 5.7526
19 25 24 6.6171 -5.3131
19 26 19 -4.2149 -0.2544
19 26 21 0.5923 0.9173
19 26 23 9.8331 -0.3244
19 26 25 -9.1275 0.5214
19 27 20 -10.0088 -0.3496
19 27 22 3.0158 -2.6070
19 27 24 2.7646 0.5655
19 27 26 0.5740 1.5821
19 28 19 1.2007 -1.1773
19 28 21 6.9429 1.5265
19 28 23 5.2329 0.6782
19 28 25 -4.4338 -0.7420
19 28 27 5.7335 2.1256
19 29 20 4.2740 2.8572
19 29 22 0.3198 1.6977
19 29 24 0.1222 -0.8130
19 29 26 -0.5469 -0.4155
19 29 28 -1.8669 1.0518
19 30 19 7.1364 2.2457
19 30 21 7.0416 -3.5915
19 30 23 3.1853 0.5929
19 30 25 -6.2518 -0.6029
19 30 27 1.3508 0.3853
19 30 29 1.6949 1.6466
19 31 20 -1.7564 -2.2972
19 31 22 11.7600 0.2725
19 31 24 13.2020 -0.2761
19 31 26 -1.3989 1.1375
19 31 28 -0.6613 -0.3440
19 32 19 -0.1123 -2.4729
19 32 21 -0.9720 2.6446
19 32 23 -1.4207 -0.8843
19 32 25 3.2495 -0.6316
19 32 27 0.3644 -1.3942
19 33 20 3.9791 1.2353
19 33 22 5.1086 1.6680
19 33 24 -3.8763 -1.3599
19 33 26 7.7849 2.3878
19 34 19 -1.9006 3.1682
19 34 21 2.5792 -1.9645
19 34 23 0.1946 0.0146
19 34 25 5.5775 0.7456
19 35 20 12.0432 0.3408
19 35 22 2.2306 -0.5784
19 35 24 2.2819 0.8723
19 36 19 0.8985 -3.7749
19 36 21 -2.5509 1.0573
19 37 20 8.6940 -1.6331
19 38 19 1.5372 5.3184
20 20 20 -7.2212 0.2428
20 21 21 -4.4596 4.6634
20 22 20 5.7525 -5.4264
20 22 22 -0.6310 4.8123
20 23 21 -1.5673 -3.8563
20 23 23 5.7139 3.2098
20 24 20 1.5625 5.8614
20 24 22 -5.1540 -2.1060
20 24 24 10.1202 5.7460
20 25 21 -3.9902 -0.4643
20 25 23 1.6176 -1.9661
20 25 25 -0.7552 2.0753
20 26 20 -7.4941 -5.5322
20 26 22 4.1130 0.4025
20 26 24 -3.8391 0.0715
20 26 26 4.3294 2.8746
20 27 21 -7.9255 1.0843
20 27 23 20.0990 1.6618
20 27 25 11.5103 -1.3924
20 27 27 -3.2378 1.2606
20 28 20 -1.6353 1.3659
20 28 22 0.2992 -3.0374
20 28 24 7.0182 0.6130
20 28 26 -0.9989 -2.3842
20 28 28 0.3832 2.1477
20 29 21 4.2502 0.7287
20 29 23 -1.0610 -1.1695
20 29 25 2.8172 0.5911
20 29 27 3.7342 0.3351
20 29 29 -1.7634 0.4892
20 30 20 0.4222 0.4474
20 30 22 -6.2993 0.6302
20 30 24 7.0180 1.2532
20 30 26 4.4576 -1.2132
20 30 28 0.8654 -0.4240
20 31 21 -2.0853 0.3988
20 31 23 0.7176 0.9630
20 31 25 0.1064 0.1534
20 31 27 -2.2719 -0.4643
20 32 20 -1.4499 -4.7074
20 32 22 -2.7110 -1.5214
20 32 24 -3.2839 0.7458
20 32 26 8.3248 0.0080
20 33 21 2.4983 1.4438
20 33 23 0.2682 -0.0132
20 33 25 -2.0725 -0.8335
20 34 20 0.3159 2.4797
20 34 22 2.4685 -1.1260
20 34 24 -0.2796 0.5498
20 35 21 -7.1162 -1.2750
20 35 23 5.8223 -1.6598
20 36 20 5.0130 -2.4505
21 22 21 2.4766 -5.3718
21 23 22 -1.0300 -5.0556
21 24 21 -4.9009 4.4427
21 24 23 4.6610 -3.3686
21 25 22 2.3099 0.6438
21 25 24 -7.6330 0.3367
21 26 21 6.0235 -2.3019
21 26 23 -8.9341 0.7334
21 26 25 5.6665 -1.3613
21 27 22 -6.3290 3.1284
21 27 24 3.1041 -2.9659
21 27 26 1.8188 1.4063
21 28 21 -3.4951 -0.0838
21 28 23 5.3438 0.1714
21 28 25 -5.0769 1.2236
21 28 27 -9.4163 -1.3012
21 29 22 5.6176 -0.0138
21 29 24 1.5637 0.3330
21 29 26 -7.8042 1.2169
21 29 28 9.7740 -1.2842
21 30 21 -0.7861 1.8441
21 30 23 -4.3936 -1.2806
21 30 25 -12.3165 0.5317
21 30 27 14.9270 -0.3759
21 31 22 -12.5571 -1.1430
21 31 24 -6.9587 -2.4929
21 31 26 17.9172 0.3915
21 32 21 -11.4525 -2.3610
21 32 23 7.9817 2.6168
21 32 25 0.5321 0.2374
21 33 22 1.2735 1.6867
21 33 24 -0.3274 -0.6184
21 34 21 -11.6833 2.1856
21 34 23 5.4193 0.3763
21 35 22 16.1743 -2.3699
22 22 22 -12.4023 -3.3502
22 23 23 2.8819 -4.9955
22 24 22 12.2814 6.5373
22 24 24 -4.3372 -4.3532
22 25 23 -0.8209 3.0374
22 25 25 1.5616 -2.9463
22 26 22 -2.2063 -6.0286
22 26 24 -3.2478 3.9037
22 26 26 3.2526 -2.5712
22 27 23 8.1289 -0.2740
22 27 25 5.1615 0.8503
22 27 27 -5.0260 0.0533
22 28 22 1.6351 3.0924
22 28 24 2.5621 -1.0674
22 28 26 0.1708 0.2397
22 28 28 2.6790 -0.7594
22 29 23 11.5524 -1.1834
22 29 25 -1.1358 -0.3541
22 29 27 3.0117 -1.2831
22 29 29 -2.3173 2.2634
22 30 22 4.0890 1.0073
22 30 24 -8.7879 1.8202
22 30 26 -6.7120 -0.3573
22 30 28 8.0365 1.2254
22 31 23 0.2267 0.7046
22 31 25 -1.3293 -0.9229
22 32 22 0.3782 -3.4264
22 32 24 0.5725 2.1181
22 33 23 1.4327 -3.0553
22 34 22 -4.5097 6.3764
23 24 23 -2.6761 5.2022
23 25 24 -3.1250 3.1749
23 26 23 8.7339 -3.9435
23 26 25 3.9378 1.8615
23 27 24 -4.5072 -2.3268
23 27 26 -0.3912 0.2028
23 28 23 -4.3207 2.3385
23 28 25 -3.6785 -0.6246
23 28 27 3.2309 0.1454
23 29 24 -3.9422 0.8870
23 29 26 1.1496 0.9340
23 29 28 1.7407 -1.5854
23 30 23 -7.6544 -1.9062
23 30 25 6.1748 -0.1420
23 30 27 -1.1089 -0.4742
23 31 24 -5.9714 -1.0834
23 31 26 -4.0157 0.5812
23 32 23 2.1102 1.0075
24 24 24 -1.1126 2.4613
24 25 25 6.1120 3.4661
24 26 24 13.4980 -3.8370
24 26 26 -13.2441 2.0643
24 27 25 -4.0992 -0.4151
24 27 27 5.9605 -0.6775
24 28 24 1.6848 2.6467
24 28 26 6.4941 -1.6582
24 28 28 1.1215 -0.0452
24 29 25 1.9153 -1.6586
24 29 27 -3.0314 2.4921
24 30 24 6.2426 -0.3909
24 30 26 -0.5609 0.2250
24 31 25 6.5363 4.2471
25 26 25 -8.7625 -3.9511
25 27 26 10.9222 -2.4253
25 28 25 2.1758 3.8099
25 28 27 1.1344 -0.1143
25 29 26 -8.4201 0.2840
25 30 25 2.3445 -4.0154
26 26 26 14.8074 -0.8001
26 27 27 3.6678 -0.7740
26 28 26 -2.9186 2.3698
0 0 0 0.0 0.0
;
_shelx_fab_checksum              14519
_olex2_submission_original_sample_id PCN224Mn
_olex2_submission_special_instructions 'No special instructions were received'
